# Supplementary material for: Comprehensive Phylogenetic Analysis of Bacterial Reverse Transcriptases
Source: PLoS One. 2014 Nov 25;9(11):e114083. doi: 10.1371/journal.pone.0114083 (PMC4244168; doi:10.1371/journal.pone.0114083)
Supplement: Figure S1 — MSA alignment of the 742 RT sequences (domains 0–7) used to construct the phylogenetic trees shown in Figure 1 . The accession and identification numbers provided by the PATRIC (fid) and GenBank (gi) databases are shown, together with phylum information. For Proteobacteria, an A (Alfa), B (Beta), G (Gamma) or DE (Delta/Epsilon) is used to distinguish between classes. (FASTA) [file pone.0114083.s001.fasta]

>gi|322417944|ref|YP_004197167.1|_extraction RNAdirected DNA polymerase %5BGeobacter sp. M18%5D
-------------------------------------------------------------------GIDGVTFEAVEEK
E-GVS--AFI-----AELEDALR-------N------KTY----QPD---------------------------------
-----------------PVKRV-MI--PK------------SD--G-----------------SQRPL------------
------GIPT----IR-DRVAQMAVKLV-IE-PIFEADF-------C---------------------------------
---ESSYGFRP------------------KR----------------------------SAHDA---VDDV---------
----AYS--MNT----------------------GYTE-VI-DA--------DLSKYF-DTIP-----------------
-HAN--LMAV-I-AERI---------CDGA------------------ILHLI---------QMWLKA------------
--------------------------------------------------------------------------------
------------------PI------------------------------------M-----E-V---------------
--------------------------------------------------------------------------------
---------------DKDGTKRNIGG--GKG-NR-K-----------GTP-----QGGVI------------------S-
PLLANLYL-----------------------------------------------------------HI-----------
--------LD--RI------W-----------------E-RGN-------------------------------------
----------------------LQQR-LGAR------------IVR----------YADDIVI-------------LCR-
------RAK----AD---------------------------KAMATLRY---------------------VL-E-----
----R--L----GLSL------N-E------AK----T---TTVNAY------------K--------------------
D---------------KFDFLGFTI-------------------------------------------------------
--------------------------------------------------------------------------------
--------------------------
>Pe.ca.I3/CP000142.2/2649551..2651540/Pelobacter_extraction carbinolicus/Bacterial F/ORF Sequence %28a.a%29
-------------------------------------------------------------------GIDGVTFAAIEER
E-GVS--ALI-----AELEEALR-------S------KTY----KPD---------------------------------
-----------------PVKRV-MI--PK------------AD--G-----------------SQRPL------------
------GIPT----IR-DRVAQMAVKLV-VE-PIFEADF-------C---------------------------------
---DTSYGFRP------------------KK----------------------------SAHDA---VDDV---------
----AYA--MNI----------------------GYTE-VI-DA--------DISKYF-DTIP-----------------
-HTN--LMAV-V-AERI---------CDGA------------------ILHLI---------QMWLKS------------
--------------------------------------------------------------------------------
------------------SV------------------------------------M-----E-V---------------
--------------------------------------------------------------------------------
---------------GKDGKKRNVGG--GKG-NR-R-----------GTP-----QGGVI------------------S-
PLLANLYL-----------------------------------------------------------HI-----------
--------LD--RI------W-----------------E-RRN-------------------------------------
----------------------LQQR-LNAR------------IVR----------YADDTVL-------------LCR-
------RNK----SD---------------------------EAMAVLRQ---------------------IL-E-----
----R--L----GLTL------N-E------AK----T---KVVNGY------------K--------------------
G---------------GFDFLGFSI-------------------------------------------------------
--------------------------------------------------------------------------------
--------------------------
>gi|350554847|ref|ZP_08923874.1|_extraction RNAdirected DNA polymerase %28Reverse transcriptase%29 %5BThiocystis violascens DSM 198%5D
-------------------------------------------------------------------GSDGVSFEAIEQG
E-GVE--GFL-----KGLAEELR-------E------KRY----RAQ---------------------------------
-----------------PVRRA-MI--PK------------GD--G-----------------RERPL------------
------GIPT----IR-DRVVQMAVKLV-IE-PIFEADF-------T---------------------------------
---PHSYGFRP------------------QR----------------------------SAHDA---IDDI---------
----ANA--LWA----------------------GHTH-VI-DA--------DLSSYF-DTIP-----------------
-HAN--LMTV-V-AERM---------TDGA------------------ILALL---------KQWLKA------------
--------------------------------------------------------------------------------
------------------PI------------------------------------I-----G-V---------------
--------------------------------------------------------------------------------
---------------DDQGKRRTVGG--GKA-NR-V-----------GTP-----QGGVI------------------S-
PLLSNLYL-----------------------------------------------------------HL-----------
--------LD--RI------W-----------------D-RHR-------------------------------------
----------------------LKDK-LGAH------------IVR----------YADDFVV-------------LCK-
------QG-----VE---------------------------EPLKVVRH---------------------VT-D-----
----R--L----GLTL------N-E------TK----T---HVVDAK------------E--------------------
T---------------GFHFLGFTL-------------------------------------------------------
--------------------------------------------------------------------------------
--------------------------
>gi|345870111|ref|ZP_08822065.1|_extraction RNAdirected DNA polymerase %28Reverse transcriptase%29 %5BThiorhodococcus drewsii AZ1%5D
-------------------------------------------------------------------GIDGVTFTAIEAG
I-GKD--AYV-----AALREELE-------Q------KTY----RAD---------------------------------
-----------------GVRRV-WI--PK------------PD--G-----------------SERPL------------
------GIPT----IR-DRIVQMAFKLV-VE-PIFEADF-------C---------------------------------
---EHSYGFRP------------------QR----------------------------SAHDA---IDAI---------
----AEA--LLR----------------------GHTQ-VI-DA--------DLSKYF-DTIP-----------------
-HAK--LMGV-I-AERL---------VDGP------------------VLGLI---------RQWLKA------------
--------------------------------------------------------------------------------
------------------PV------------------------------------I-----E-E---------------
--------------------------------------------------------------------------------
---------------DERGQHRPT-G--GKG-NR-R-----------GTP-----QGGVA------------------S-
PLLANLYL-----------------------------------------------------------HL-----------
--------LD--RI------W-----------------V-RHD-------------------------------------
----------------------LERR-LGAR------------LVR----------YADDAVI-------------LCR-
------HS-----TE---------------------------KPMAVFTA---------------------VL-E-----
----K--L----DLTL------N-V------QK----T---HVVDAR------------A--------------------
D---------------GFEFLGFRI-------------------------------------------------------
--------------------------------------------------------------------------------
--------------------------
>cKu.st.I1/CT573074.1/62738..64755/Candidatus_extraction Kuenenia stuttgartiensis/Unclassified/ORF Sequence %28a.a%29
-------------------------------------------------------------------GADGITFEDVES-
Y-GVE--KFL-----GEIIEELE-------N------KTY----EPQ---------------------------------
-----------------PVLRV-YI--PK------------TN--G-----------------KTRPL------------
------GIPV----IK-DRVVQMSVKLV-IE-PIFEADF-------E---------------------------------
---DSSYGFRP------------------GR----------------------------SAGDA---VRKI---------
----KEK--LRE----------------------GKTE-VF-DA--------DLSSYF-DTIP-----------------
-HKE--LLLL-I-GMRI---------SDKN------------------VLHLI---------KMWLKA------------
--------------------------------------------------------------------------------
------------------PV------------------------------------I-----E-E---------------
--------------------------------------------------------------------------------
---------------GKPG------G--GRK-NK-I-----------GTP-----QGSVI------------------S-
PLLANIYL-----------------------------------------------------------HM-----------
--------LD--KA------V-----------------N-RENG------------------------------------
----------------------VFYK-YGIT------------IIR----------YADDWVL-------------MAK-
------RI-----PR---------------------------EALDYLNR---------------------LL-K-----
----K--L----KLSL------N-E------DK----S---KIVKAE------------E--------------------
E---------------SFDFLGHTI-------------------------------------------------------
--------------------------------------------------------------------------------
--------------------------
>gi|354960451|dbj|BAL13130.1|_extraction hypothetical protein BJ6T_78840 %5BBradyrhizobium japonicum USDA 6%5D
-------------------------------------------------------------------GVDGITFEQIDA-
S-GLE--AWL-----AGLRDELV-------T------KTY----RPD---------------------------------
-----------------PVRRV-MI--PK------------PG--G-----------------GERPL------------
------GIPT----IR-DRVVQAAAKIV-LE-PIFEADF-------E---------------------------------
---DGAYGYRP------------------RR----------------------------NAVDA---VKEV---------
----HRL--MCR----------------------GYTD-VV-DA--------DLSKYF-DTIP-----------------
-HSD--LLKS-V-ARRI---------VDRN------------------VLRLI---------KLWLRV------------
--------------------------------------------------------------------------------
------------------PV------------------------------------E-----E-R---------------
--------------------------------------------------------------------------------
---------------DSNGKRRMS-G--GKS-NK-C-----------GTP-----QGGVI------------------S-
PLLSVIYM-----------------------------------------------------------NR-----------
--------FL--KH------W-------------------RLSG------------------------------------
----------------------RCEA-FHGQ------------IIS----------YADDFVI-------------LSR-
------GH-----AE---------------------------DALTWTKA---------------------VM-T-----
----K--L----GLTL------N-E------TK----T---SVKNAR------------L--------------------
E---------------SFDFLGYTL-------------------------------------------------------
--------------------------------------------------------------------------------
--------------------------
>Ni.ha.I1/CP000320/75444..77354/Nitrobacter_extraction hamburgensis/Bacterial F/ORF Sequence %28a.a%29
-------------------------------------------------------------------GVDGMTFGQIEG-
A-GVD--AWL-----AGLREDLV-------S------KTY----QPD---------------------------------
-----------------PVRRV-MI--PK------------PG--G-----------------GERPL------------
------GIPT----IR-DRVVQAAAKIV-LE-PIFEAGF-------E---------------------------------
---DSAYGYRP------------------RR----------------------------SAIDA---VKET---------
----HRL--LCR----------------------GYTD-VV-DA--------DLSKYF-DTIP-----------------
-HAD--LLRS-V-ARRV---------LDRN------------------VLRLI---------KLWLQV------------
--------------------------------------------------------------------------------
------------------PV------------------------------------E-----E-R---------------
--------------------------------------------------------------------------------
---------------DGDGKRHMS-G--GKS-ST-R-----------GTP-----QGGVA------------------S-
PLLSVIYM-----------------------------------------------------------NR-----------
--------FL--KH------W-------------------RLTG------------------------------------
----------------------RGEV-FHAH------------VIS----------YADDFVI-------------LSR-
------GH-----AE---------------------------EALTWTRA---------------------VM-T-----
----K--L----GLTL------N-E------AK----T---SVKNAR------------R--------------------
E---------------GFDFLGYTL-------------------------------------------------------
--------------------------------------------------------------------------------
--------------------------
>Afid|115293161|locus|VBIRhiTro150571_4165|_extraction Mobile element protein   [Rhizobium tropici CIAT 899]
-------------------------------------------------------------------GVDGVTFTQIEA-
S-GVD--AWL-----AGLREELV-------S------KTY----RPD---------------------------------
-----------------PVRRV-MI--PK------------PG--G-----------------GERAL------------
------GIPS----IR-CRVIQTAAKLV-LE-PIFEADF-------E---------------------------------
---DGAYGYRP------------------RR----------------------------SAVDA---VKET---------
----HRL--MCR----------------------GYTD-VV-DA--------DLSKYF-DTIP-----------------
-HSD--LLKS-V-ARRI---------VDRS------------------VLRLI---------RLWLRA------------
--------------------------------------------------------------------------------
------------------PV------------------------------------E-----E-R---------------
--------------------------------------------------------------------------------
---------------DGDGKRRMT-G--GKS-ST-H-----------GTP-----QGGVV------------------S-
PLLSVIYM-----------------------------------------------------------NR-----------
--------FL--KH------W-------------------RLSG------------------------------------
----------------------LGEE-FRAH------------VIS----------YADDFVI-------------LSR-
------DH-----AA---------------------------EALAWTRT---------------------VM-T-----
----K--L----GLSL------N-E------AK----T---SVKDAR------------R--------------------
E---------------HFDFLGYSLG------------------------------------------------------
--------------------------------------------------------------------------------
--------------------------
>gi|296163794|ref|ZP_06846488.1|_extraction RNAdirected DNA polymerase %28Reverse transcriptase%29 %5BBurkholderia sp. Ch11%5D
-------------------------------------------------------------------GVDRQDFAEVEA-
Y-GVQ--KWL-----GELALALR-------L------ETY----RPD---------------------------------
-----------------SIRRV-FI--PK------------AN--G-----------------KLRPL------------
------GIST----LR-DRVCMTAAMLV-LE-PIFEADL-------P---------------------------------
---PEQYAYRP------------------GR----------------------------NAQQA---VIEV---------
----EER--LHR----------------------GQTD-VV-DA--------DLADYF-GSIP-----------------
-HAE--MMLS-L-ARRI---------VDRR------------------VLHLI---------KMWLEC------------
--------------------------------------------------------------------------------
------------------PV------------------------------------E-----E-T---------------
--------------------------------------------------------------------------------
---------------DDRGRQKRTTE--ARD-SR-R-----------GIP-----QGSPI------------------S-
PLLANVYM-----------------------------------------------------------RR-----------
--------FV--LA------W-------------------KKLG------------------------------------
----------------------LQRS-LGSR------------IVT----------YADDLVI-------------LCK-
------KGK----AE---------------------------EALLNLRQ---------------------IM-G-----
----K--L----KLTV------N-E------EK----T---RICKVP------------E--------------------
G---------------EFDFLGFTF-------------------------------------------------------
--------------------------------------------------------------------------------
--------------------------
>D.a.I1/CP000089/759875..761862/Dechloromonas_extraction aromatica/Bacterial F/ORF Sequence %28a.a%29
-------------------------------------------------------------------GVDRQDFEDVEA-
Y-GVR--RWL-----EELALALK-------E------ESY----RPD---------------------------------
-----------------PIRRV-FI--PK------------AN--G-----------------KLRPL------------
------GIST----LH-DRVCMTAAMLV-LE-PIFEADL-------P---------------------------------
---DEQYAYRP------------------GR----------------------------NAQQA---AEEV---------
----KNR--LYL----------------------GQTD-VV-DA--------DLSDYF-GSIP-----------------
-HSE--LMKS-L-ARRI---------VDRR------------------VLHLI---------KMWLEC------------
--------------------------------------------------------------------------------
------------------AV------------------------------------E-----E-T---------------
--------------------------------------------------------------------------------
---------------DQRGRKKRTTE--AKD-QG-R-----------GIP-----QGSPI------------------S-
PLLSNLYM-----------------------------------------------------------RR-----------
--------FV--LA------W-------------------KKLG------------------------------------
----------------------LERS-LGSR------------IVT----------YADDLVI-------------LCK-
------CGK----AE---------------------------EALQWMRT---------------------IM-G-----
----K--L----KLTV------N-E------EK----T---RICQVP------------A--------------------
G---------------TFDFLGYSF-------------------------------------------------------
--------------------------------------------------------------------------------
--------------------------
>gi|344200432|ref|YP_004784758.1|_extraction RNAdirected DNA polymerase %5BAcidithiobacillus ferrivorans SS3%5D
-------------------------------------------------------------------GVDGERFEDVEA-
Y-GVE--RWI-----GELAETLR-------K------KMY----QPQ---------------------------------
-----------------AVKRV-YI--PK------------PG--G-----------------KMRPL------------
------GIPT----LR-DRVVQTATMMV-IE-PIFEADL-------Q---------------------------------
---PEQYAYRA------------------GR----------------------------NALTA---VREV---------
----HSL--LKT----------------------GHKQ-VV-DA--------DLSSYF-DTIP-----------------
-HAE--LMKS-V-ARRI---------VDRH------------------LLHLI---------KMWLDA------------
--------------------------------------------------------------------------------
------------------PV------------------------------------E-----E-G---------------
--------------------------------------------------------------------------------
---------------DGRGNMQRTTV--NRD-QG-R-----------GTP-----QGAPI------------------S-
PLLSSLYM-----------------------------------------------------------RR-----------
--------FI--LG------W-------------------KQRG------------------------------------
----------------------YEER-FGSR------------IVC----------YADDLVI-------------CCR-
------W-Q----AE---------------------------QAMAAMQD---------------------MM-G-----
----R--L----KLTV------N-A------EK----T---RICRVP------------E--------------------
A---------------YFDFLGYTF-------------------------------------------------------
--------------------------------------------------------------------------------
--------------------------
>So.us.I2/CP000473/3231872..3233814/Solibacter_extraction usitatus/Bacterial F/ORF Sequence %28a.a%29
-------------------------------------------------------------------GVDGVTIEEIMKT
DQGVA--GFL-----EGIENSLR-------R------KTY----RPE---------------------------------
-----------------AVQRV-YI--EK------------EN--G-----------------KLRPL------------
------GIPT----VR-DRVVQMATLLI-LE-PIFEADF-------L---------------------------------
---DCSYGFRP------------------GR----------------------------SAHQA---LEEI---------
----RGH--VEA----------------------GYQA-VY-DA--------DLKGYF-DSIP-----------------
-HTQ--LLAC-V-RMRV---------VDRS------------------VLKLI---------RMWLEA------------
--------------------------------------------------------------------------------
------------------PV------------------------------------V-----E-R---------------
--------------------------------------------------------------------------------
---------------EEGGGGS---K--WSR-PE-K-----------GTP-----QGGVA------------------S-
PLLANLYL-----------------------------------------------------------HW-----------
--------FD--AL------F-----------------Y-GPEG------------------------------------
----------------------PGGK-ADAK------------LVR----------YADDFVV-------------MAK-
------QM-----GT---------------------------ETIEFIES---------------------RLEG-----
----K--F----QLEI------N-R------EK----T---RVVDLR------------E------------------EG
A---------------SLDFLSHTF-------------------------------------------------------
--------------------------------------------------------------------------------
--------------------------
>Ge.ur.I1/CP000698/1525569..1527641/Geobacter_extraction uraniireducens/Bacterial F/ORF Sequence %28a.a%29
-------------------------------------------------------------------GVDGVSIESIEVR
ADGIS--GYL-----DEIQESLR-------T------KNY----KPS---------------------------------
-----------------PVRRV-YI--TK------------PN--G-----------------KLRPL------------
------GIPC----VR-DRIVQAAVLLI-LE-PIFEVDF-------L---------------------------------
---DCSHGFRP------------------KR----------------------------RPHGA---LDQV---------
----GNN--LQL----------------------GRQE-VY-DA--------DLSSYF-DSIP-----------------
-HEH--LIVE-L-ERRI---------ADRS------------------VLKLI---------RQWLHS------------
--------------------------------------------------------------------------------
------------------PV--------------------------------------------R---------------
--------------------------------------------------------------------------------
---------------EEDG------S--ISR-PK-Q-----------GTP-----QGGVI------------------S-
PLLANIYL-----------------------------------------------------------HR-----------
--------LD--RA------F-----------------HEEADS------------------------------------
----------------------PYHF-ARAR------------MVR----------FADDFVV-------------MAR-
------HM-----GN---------------------------RITGWLEE---------------------KLET-----
----D--L----GLSI------N-R------DK----T---GIVRMN------------K------------------K-
E---------------SLNFLGFTL-------------------------------------------------------
--------------------------------------------------------------------------------
--------------------------
>Pe.th.I2/AP009389/2519125..2521096/Pelotomaculum_extraction thermopropionicum/Bacterial F/ORF Sequence %28a.a%29
-------------------------------------------------------------------GADGQSFKDIEEK
V-GVE--RFL-----KEIAEELR-------N------GTY----RPM---------------------------------
-----------------PVRRV-YI--LK------------PD--G-----------------SQRPL------------
------GIPT----IK-DRIAQMACLTV-IQ-PIFEADF-------L---------------------------------
---DCSYGFRP------------------KR----------------------------NAHQA---IGAI---------
----TEN--IKQ----------------------GFTA-VY-DA--------DLTKCF-DSIQ-----------------
-HRL--IMDS-L-AERI---------TDGK------------------VLRLI---------KGWLEA------------
--------------------------------------------------------------------------------
------------------PI------------------------------------V-----------------------
--------------------------------------------------------------------------------
----------------EPGGPK---Q--GRK-NY-Q-----------GTP-----QGGVI------------------S-
PLLANIVL-----------------------------------------------------------NR-----------
--------LD--RL------W-----------------H-RPGG------------------------------------
----------------------PRER-YNAR------------LVR----------YADDFVV-------------LAR-
------FI-----GE---------------------------PIKNELES---------------------II-T-----
----S--M----GLNL------N-E------KK----T---RILDLN------------K------------------G-
D---------------ILNFLGYSI-------------------------------------------------------
--------------------------------------------------------------------------------
--------------------------
>S.ag.I2/AE014217/10188..12210/Streptococcus_extraction agalactiae/Unclassified/ORF Sequence %28a.a%29
-------------------------------------------------------------------GIDDFTIEEIEA-
Y-GVQ--KFL-----DEIEDQLR-------N------KKY----QPK---------------------------------
-----------------AVKRV-YI--PK------------AN--G-----------------KKRPL------------
------GIPT----VR-DRVVQTAVKIV-IE-PIFEADF-------Q---------------------------------
---EFSYGFRP------------------KR----------------------------SANQA---IREI---------
----YKY--LNY----------------------GCEW-VI-DA--------DLKGYF-DTIP-----------------
-HDK--LLLL-V-KERV---------TDKS------------------IIKLL---------SLWLEA------------
--------------------------------------------------------------------------------
------------------GI------------------------------------M-----E-D---------------
--------------------------------------------------------------------------------
---------------NQ--------V--RSN-I--L-----------GTP-----QGGVI------------------S-
PLLANIYL-----------------------------------------------------------NA-----------
--------LD--RY------W-----------------K-NNRL------------------------------------
----------------------EGRG-HDAH------------LIR----------YADDFVI-------------LCS-
-------NN----PK---------------------------KYYQYAKQ---------------------RI-D-----
----K--L----GLTL------N-E------EK----T---RIV---------------H------------------AT
E---------------GFDFLGYTL-------------------------------------------------------
--------------------------------------------------------------------------------
--------------------------
>clostridiafid|61054282|locus|VBICloCla155345_1776|_extraction Retrontype RNAdirected DNA polymerase (EC 2.7.7.49)   [Clostridium clariflavum DSM 19732]
-------------------------------------------------------------------GIDKVSIDDVKA-
Y-GEE--KLL-----DEIAEDLR-------A------EKY----RCK---------------------------------
-----------------PVRRT-YI--PK------------QD--G-----------------RKRAL------------
------GIPT----IK-DRIVQMAAKIV-IE-PVFEADF-------Q---------------------------------
---PCSYGFRP------------------KR----------------------------NAKQA---MDRI---------
----YEM--ADKG---------------------GALW-VI-DA--------DIRDYF-GSIN-----------------
-HDK--LLLL-V-KQRI---------TDRR------------------VLKLI---------KGWLKA------------
--------------------------------------------------------------------------------
------------------GV------------------------------------L-----E-D---------------
--------------------------------------------------------------------------------
---------------GQ--------Y--SES-T--V-----------GAP-----QGGVI------------------S-
PLLSNIYL-----------------------------------------------------------NY-----------
--------FD--VC------W-------------------SKRF------------------------------------
-------------------------G-HLGE------------LVR----------YADDFVI-------------LCK-
-----KLSQ----AE---------------------------EALRAVKW---------------------IM-K-----
----K--L----ELTL------H-S------EK----T---RLVDMY------------F------------------GK
D---------------SFDFLGFNN-------------------------------------------------------
--------------------------------------------------------------------------------
--------------------------
>clostridiafid|115613588|locus|VBIDehSp228777_0963|_extraction Retrontype RNAdirected DNA polymerase (EC 2.7.7.49)   [Dehalobacter sp. CF]
-------------------------------------------------------------------GIDKQTLSDIEE-
M-GVE--KFL-----LTCQRSLK-------E------NNY----RPM---------------------------------
-----------------PVRRQ-YI--PK------------KD--G-----------------KMRPL------------
------GIPV----IR-DRVIQMAVKLV-IE-PIFEADF-------H---------------------------------
---ESSYGFRP------------------KR----------------------------SAKQA---LDRV---------
----RKA--CNRK---------------------G-NW-VC-DV--------DIQSYF-DNIN-----------------
-QEK--LMKL-V-EMRI---------SDKK------------------VLKLI---------RKWFKA------------
--------------------------------------------------------------------------------
------------------GV------------------------------------M-----E-E---------------
--------------------------------------------------------------------------------
---------------GV--------I--TRT-D--I-----------GTP-----QGGVI------------------S-
PLLSNIYL-----------------------------------------------------------NV-----------
--------LD--LL------W-----------------E-KHG-------------------------------------
-------------------------K-ESGE------------LTR----------YADDFVI-------------ICK-
-----TKKD----AD---------------------------KAMVIVQA---------------------IM-K-----
----R--L----DLTL------H-P------TK----T---RLVGMW------------T------------------GE
E---------------GFDFLGMHH-------------------------------------------------------
--------------------------------------------------------------------------------
--------------------------
>UA.I4/AY714820/20258..22206/uncultured_archaeon_extraction /Unclassified/ORF Sequence %28a.a%29
-------------------------------------------------------------------GIDDVTIDEFER-
--NLE--QNL-----NEIQRLLR-------Q------DRY----VPK---------------------------------
-----------------PVKRV-YI--PK------------PD--G-----------------KQRPL------------
------GIPT----IR-DRVVQQALKNV-IE-PIFEAEF-------L---------------------------------
---DSSFGYRP------------------GK----------------------------SAKQA---IEQI---------
----ETV--RDE----------------------GHEW-VV-DA--------DIKAFF-DTVN-----------------
-HEK--LIDA-V-AERI---------SDGR------------------VLGLI---------RAFLEA------------
--------------------------------------------------------------------------------
------------------DI------------------------------------M-----E-Q---------------
--------------------------------------------------------------------------------
---------------GQ--------G--RAK-NV-V-----------GTP-----QGGVI------------------S-
PLLANIYL-----------------------------------------------------------H------------
-------------Y------F-----------------D-ERM-------------------------------------
-------------------------A-LGFE------------VVR----------YADDVLV-------------LCG-
-----SEEE----AE---------------------------EAISHVKE---------------------IL-E-----
----E--L----ELTL------H-P------QK----T---KIKN--------------F------------------S-
E---------------GVDFLGFTV-------------------------------------------------------
--------------------------------------------------------------------------------
--------------------------
>clostridiafid|42840809|locus|VBICloCf158569_1553|_extraction Retrontype RNAdirected DNA polymerase (EC 2.7.7.49)   [Clostridium cf. saccharolyticum K10]
-------------------------------------------------------------------GMDGITFEMIEE-
Y-GVE--EYL-----LDIQEDLQ-------N------KQY----RPK---------------------------------
-----------------PVKRV-YI--PK------------PD--G-----------------KQRPL------------
------GIPT----IR-DRIVQQACKIV-IE-PIFEANF-------L---------------------------------
---DSSYGFRP------------------KR----------------------------DAKQA---TEKV---------
----K----KEL----------------------YKNWYAV-DA--------DIQGYF-DNIN-----------------
-HEI--LLGL-L-KRRI---------SDRR------------------VIKLC---------RQWLQA------------
--------------------------------------------------------------------------------
------------------GV------------------------------------I-----E-N---------------
--------------------------------------------------------------------------------
---------------GK--------Y--YPT-E--K-----------GSP-----QGGVI------------------S-
PLLANIYL-----------------------------------------------------------HV-----------
--------LD--SY------W-----------------K-NHK-------------------------------------
-------------------------E-LGV-------------IVR----------YADDAVI-------------VCR-
-----TRKD----AE---------------------------LAFEHLKR---------------------MM-T-----
----K--L----KLTL------N-P------QK----T---KIVD--------------M------------------NK
E---------------SFDFLGFRY-------------------------------------------------------
--------------------------------------------------------------------------------
--------------------------
>My.va.I1/CP000511/2360134..2362120/Mycobacterium_extraction vanbaalenii/Unclassified/ORF Sequence %28a.a%29
-------------------------------------------------------------------GVDRVTLVAVEE-
Y-GVD--RML-----RELRHDLR-------E------GVY----CPA---------------------------------
-----------------PARRV-EI--PK------------PR--G-----------------GTRPL------------
------GIPT----VR-DRVAQAAAKIV-LE-PIFEADF-------M---------------------------------
---SCSYGFRP------------------KR----------------------------SATQA---MERL---------
----RVG--FIE----------------------GSQF-VV-EF--------DIANFF-GEID-----------------
-HDR--LLAE-V-SRRV---------SDRR------------------VLKLL---------RLWLQA------------
--------------------------------------------------------------------------------
------------------GV------------------------------------M-----V-D---------------
--------------------------------------------------------------------------------
---------------GV--------V--SRT-V--A-----------GTP-----QGGVI------------------S-
PLLANIYL-----------------------------------------------------------HV-----------
--------LD--TE------L-----------------A-RRN-------------------------------------
----------------------------VGE------------LVR----------YADDGVV-------------LCR-
-----SAAQ----AE---------------------------HALAAVGE---------------------IL-A-----
----S--L----GLRL------H-P------DK----T---KVVDLR------------E------------------GG
E---------------GLDFLGCHF-------------------------------------------------------
--------------------------------------------------------------------------------
--------------------------
>Rh.sp.I1/CP000432/23005..25058/Rhodococcus_extraction sp./Unclassified/ORF Sequence %28a.a%29
-------------------------------------------------------------------GIDRITLEEVEE-
Y-GVA--RLL-----DELAVELK-------E------GSY----RPL---------------------------------
-----------------PARRV-FI--PK------------PG--T-------------V---EQRPL------------
------SIPS----VR-DRIVQAAWKLV-AE-PVFEADF-------L---------------------------------
---PCSFGFRP------------------RR----------------------------GAHDA---LQVL---------
----IDE--SWR----------------------GCRW-VV-ET--------DIANCF-EAIP-----------------
-IEK--LMQA-V-EERV---------CDQP------------------FLKLL---------RVMLRA------------
--------------------------------------------------------------------------------
------------------GV------------------------------------M-----E-E---------------
--------------------------------------------------------------------------------
---------------G---------Q--VRR-PV-T-----------GTP-----QGGVA------------------S-
ALLCNVYL-----------------------------------------------------------HR-----------
--------LD--RA------W-----------------DVDEHG------------------------------------
----------------------V--------------------LVR----------YADDALV-------------MCR-
-----SRRQ----AE---------------------------AALTRLRE---------------------LL-A-----
----D--L----GLEP------K-E------AK----T---RIVHLR------------V------------------GG
E---------------GVDFLGFHH-------------------------------------------------------
--------------------------------------------------------------------------------
--------------------------
>Actinobacteriafid|115244729|locus|VBIMycCan270121_2577|_extraction RNAdirected DNA polymerase   [Mycobacterium canettii CIPT 140070010]
--------------------------------------------------------------------------------
--------------------------------------------------------------------------------
--------------------------------------------------------------------------------
--------------------------------------------------------------------------------
---------------------------------------------------------------------ML---------
----IDE--SWQ----------------------GKRW-VV-ET--------GIANCF-SGIP-----------------
-QEK--LMQA-I-EERV---------SDQG------------------VLRLL---------RAMLRA------------
--------------------------------------------------------------------------------
------------------GV------------------------------------M-----Q-D---------------
--------------------------------------------------------------------------------
---------------G---------S--VRR-EA-S-----------GTP-----QGGPL------------------S-
PLLYNVYL-----------------------------------------------------------HR-----------
--------MD--RV------W-----------------DTEEHG------------------------------------
----------------------V--------------------LVR----------YCDDLVV-------------MCR-
-----SREQ----AE---------------------------AALQRLTV---------------------LL-G-----
----D--L----GLAP------K-A------SK----T---RIVHLV------------E------------------GG
Q---------------GVDFLGFHNR------------------------------------------------------
--------------------------------------------------------------------------------
--------------------------
>Pe.th.I1/AP009389/2583061..2585155/Pelotomaculum_extraction thermopropionicum/Bacterial C/ORF Sequence %28a.a%29
-------------------------------------------------------------------GIDGETVEAFGQ-
--NLG--QRL-----IQLHHELK-------T------GTY----EPQ---------------------------------
-----------------PVKRV-EI--PK------------PD--G-----------------STRPL------------
------GIPT----VR-DRVVQQALLNI-LQ-PIFEPGF-------H---------------------------------
---PSSYGYRP------------------GR----------------------------SCHQA---VAKA---------
----ERF--MNKY---------------------GLEY-VV-DM--------DLSKCF-DRLD-----------------
-HEL--ILEE-V-NRKI---------SDGS------------------VLKLI---------KKFLTA------------
--------------------------------------------------------------------------------
------------------GV------------------------------------M-----K-D---------------
--------------------------------------------------------------------------------
---------------G---------Q--WDE-ID-T-----------GSP-----QGGVI------------------S-
PLLANIYL-----------------------------------------------------------DR-----------
--------FD--QA------M-----------------K-----------------------------------------
-------------------------S-RGIR------------IVR----------YADDILV-------------FAR-
-----TRKE----AG---------------------------NYRQVATQ---------------------ILEG-----
----E--L----KLEV------N-K------EK----T---HLTSVH---------------------------------
E---------------GVAYLGFII-------------------------------------------------------
--------------------------------------------------------------------------------
--------------------------
>clostridiafid|38271879|locus|VBITheSp141296_0259|_extraction Retrontype RNAdirected DNA polymerase (EC 2.7.7.49)   [Thermincola potens JR]
-----------------------------------------------------------------------MTVEAFGQ-
--NLQ--EEL-----RQLHHELK-------T------GIY----EPQ---------------------------------
-----------------PVLRV-EI--PK------------VD--G-----------------SKRPL------------
------GIPT----VR-DRVVQQALLNI-LQ-PIFEPDF-------H---------------------------------
---PSSYGYRP------------------GR----------------------------SCHQA---VAKA---------
----EMF--INKY---------------------GLSH-VV-DM--------DLSKCF-DRLN-----------------
-HDL--ILEG-V-NRKV---------SDGS------------------VLKLI---------KKFLTA------------
--------------------------------------------------------------------------------
------------------GV------------------------------------M-----K-D---------------
--------------------------------------------------------------------------------
---------------G---------A--WEE-TD-L-----------GSP-----QGGVI------------------S-
PLLTNIYL-----------------------------------------------------------DS-----------
--------FD--QE------M-----------------K-----------------------------------------
-------------------------E-RGIR------------MVR----------YADDILL-------------FAA-
-----TYQD----AK---------------------------KYQRIATD---------------------FLEQ-----
----E--L----KLTV------N-R------EK----T---HLTDNR---------------------------------
K---------------GVAYLGFVI-------------------------------------------------------
--------------------------------------------------------------------------------
--------------------------
>clostridiafid|22670018|locus|VBINatThe92436_0719|_extraction Mobile element protein   [Natranaerobius thermophilus JW/NMWNLF]
-------------------------------------------------------------------GIDQVTVEAYGS-
--NLE--ENL-----ETLHHDLK-------I------GAY----KPQ---------------------------------
-----------------PVRRV-KI--PK------------PD--G-----------------STRPL------------
------GIPT----VK-DRVVQQATLNI-LQ-PIFDPDF-------H---------------------------------
---PSSYGYRP------------------NR----------------------------SCHKA---IAKS---------
----EQF--INKY---------------------NLRH-VV-DM--------DLSKCF-DKLN-----------------
-HEL--IIEE-V-AKKV---------SDGS------------------VLKLI---------KKFLKS------------
--------------------------------------------------------------------------------
------------------GV------------------------------------M-----E-D---------------
--------------------------------------------------------------------------------
---------------G---------A--IED-TE-I-----------GSP-----QGGVI------------------S-
PLLTNIYL-----------------------------------------------------------DR-----------
--------FD--KE------M-----------------K-----------------------------------------
-------------------------S-RNIR------------IVR----------YADDILI-------------FAY-
-----TPRQ----AK---------------------------RYKDIATE---------------------ILED-----
----E--L----KLTV------N-K------EK----T---HITNDR---------------------------------
K---------------GVPYLGVII-------------------------------------------------------
--------------------------------------------------------------------------------
--------------------------
>Al.or.I2/CP000853/2108190..2110275/Alkaliphilus_extraction oremlandii/Bacterial C/ORF Sequence %28a.a%29
-------------------------------------------------------------------GIDGETVFNFHL-
--NLE--LNI-----EFLHDKLK-------T------NGY----EPS---------------------------------
-----------------PVRRV-EI--QK------------PD--G-----------------GVRLL------------
------GIPT----VK-DRVVQQAIVNI-IE-PIFDKTF-------H---------------------------------
---PSSYGYRP------------------NH----------------------------SQHGA---VAKA---------
----ERF--MNKY---------------------GLEH-VV-DM--------DLSKCF-DTLD-----------------
-HEI--MMKA-V-SERI---------SDGR------------------VLKLI---------EKFLKA------------
--------------------------------------------------------------------------------
------------------GV------------------------------------M-----H-S---------------
--------------------------------------------------------------------------------
---------------D---------N--FSR-TE-V-----------GSP-----QGGVI------------------S-
PLLSNIYL-----------------------------------------------------------NQ-----------
--------FD--QR------M-----------------M-----------------------------------------
-------------------------S-KGIR------------IVR----------FADDILI-------------FAK-
-----DKKT----AG---------------------------NYKAYATQ---------------------VLEN-----
----E--L----KLKV------N-N------EK----T---KLTNVN---------------------------------
E---------------GVEFLGFVI-------------------------------------------------------
--------------------------------------------------------------------------------
--------------------------
>D.p.I1/CR522871/6124..8213/Desulfotalea_extraction psychrophila/Bacterial C/ORF Sequence %28a.a%29
-------------------------------------------------------------------GIDGQSVKDFAE-
--SLD--VNL-----DRLLTELR-------E------KSY----QPQ---------------------------------
-----------------PVRRV-EI--PK------------EN--G-----------------GIRLL------------
------GIPA----VR-DRVVQQALLDI-LQ-PIFDPDF-------H---------------------------------
---PSSYGYRP------------------GR----------------------------SCHQA---ITKA---------
----TMF--IRKY---------------------DRKW-VV-DM--------DLSKCF-DTLD-----------------
-HDL--ILSS-L-SRRI---------KDGS------------------ILGLL---------KKILKS------------
--------------------------------------------------------------------------------
------------------GV------------------------------------M-----T-D---------------
--------------------------------------------------------------------------------
---------------E---------G--WQA-SE-V-----------GSP-----QGGVI------------------S-
PLIANIYL-----------------------------------------------------------DQ-----------
--------FD--QF------M-----------------K-----------------------------------------
-------------------------K-RGHR------------IVR----------YADDILI-------------LCS-
-----SKSA----AK---------------------------NALLQASC---------------------FLEK-----
----G--L----LLTV------N-R------EK----T---HICHSW---------------------------------
S---------------GVAFLGVSI-------------------------------------------------------
--------------------------------------------------------------------------------
--------------------------
>Gfid|20854494|locus|VBIAliSal95923_2257|_extraction Retrontype RNAdirected DNA polymerase (EC 2.7.7.49)   [Aliivibrio salmonicida LFI1238]
-------------------------------------------------------------------GIDGQRIDDFTQ-
--NLE--VEL-----RKLLLELQ-------E------KRY----QAR---------------------------------
-----------------PVKRV-EI--AK------------DD--G-----------------GIRLL------------
------GIPT----VR-DRIVQQCLTNI-MT-PIFDPNF-------H---------------------------------
---PSSYGYRV------------------GR----------------------------SCHQA---ISKA---------
----TLF--IRKY---------------------NKQH-VV-DM--------DLSKCF-DMLD-----------------
-HDL--IIKF-V-RKRI---------VDGS------------------ILGLI---------RQFLKS------------
--------------------------------------------------------------------------------
------------------GV------------------------------------M-----I-G---------------
--------------------------------------------------------------------------------
---------------E---------N--WQN-SV-I-----------G------------------------------S-
PLLANIYL-----------------------------------------------------------DE-----------
--------FD--QE------M-----------------M-----------------------------------------
-------------------------R-RKHR------------IVR----------YADDILI-------------FCT-
-----SKKG----AE---------------------------NALKVASH---------------------ILEV-----
----T--L----KLKV------N-E------RK----T---HIAHSD---------------------------------
T---------------GIKFLGVEI-------------------------------------------------------
--------------------------------------------------------------------------------
--------------------------
>Gfid|20872676|locus|VBIAltMac49397_0697|_extraction Mobile element protein   [Alteromonas macleodii str. 'Deep ecotype']
--------------------------------------------------------------------------------
--------------------------------------------------------------------------------
-------------------MRV----------------------------------------------------------
----------------------------------------------Y---------------------------------
---YSLYGH------------------------------------------------------L---LNKA---------
----RLFKDLKRY---------------------SKR-------------------------------------------
-------------KRGR---------IDGQ------------------SLSAF---------A-----------------
--------------------------------------------------------------------------------
--------------------------------------------------------------------------------
--------------------------------------------------------------------------------
-----------------------------SA-TE-T-----------GSP-----QGGVI------------------S-
PLIANIYL-----------------------------------------------------------DA-----------
--------FD--EE------M-----------------K-----------------------------------------
-------------------------Q-RGHR------------IVR----------YADDILI-------------LCC-
-----SRTA----AE---------------------------NAKAQATH---------------------ILEG-----
----K--L----KLSV------N-T------EK----T---HITHSD---------------------------------
D---------------GVKFLGVEI-------------------------------------------------------
--------------------------------------------------------------------------------
--------------------------
>gi|91201518|emb|CAJ74578.1_extraction
-------------------------------------------------------------------GADGVTIERYEG-
--NLD--LNL-----RIMRKELT-------E------QTY----FPL---------------------------------
-----------------PLLRI-LV--DK------------GN--G-----------------EARAL------------
------CIPS----VR-DRIVQAAVLQL-IE-PVLEKEF-------E---------------------------------
---ECSFAYRK------------------GR----------------------------SVKQA---VYKV---------
----REY--YEQ----------------------GYQW-VV-DA--------DIDAFF-DSVD-----------------
-YSL--LLLK-F-KCYI---------HDPC------------------IQNLV---------GLWLKG------------
--------------------------------------------------------------------------------
------------------EV------------------------------------W-----D-G---------------
--------------------------------------------------------------------------------
---------------K---------T--VTT-LK-K-----------GIP-----QGSPI------------------S-
PILANLYL-----------------------------------------------------------DE-----------
--------FD--EE------L-----------------T-----------------------------------------
-------------------------R-NGYK------------LVR----------FSDDFII-------------LCK-
-----NSGM----AK---------------------------ESLKLTKK---------------------IL-E-----
----K--L----LLEL------D-E------E---------QVINFD------------Q--------------------
----------------GFKFLGVIF-------------------------------------------------------
--------------------------------------------------------------------------------
--------------------------
>DEfid|54439799|locus|VBIDesAce170587_1406|_extraction RNAdirected DNA polymerase( EC:2.7.7.49 )   [Desulfobacca acetoxidans DSM 11109]
-------------------------------------------------------------------GVDGVSLGGFKE-
--DLA--VNL-----AILGEELR-------S------GEY----APL---------------------------------
-----------------PLLRF-LV--AK------------RD--G-----------------SPRPL------------
------SVPT----VR-DRVAQAAVLNS-IE-PIFEAQF-------E---------------------------------
---EVSFAYRK------------------GR----------------------------SVRQA---AYRI---------
----KEL--RDQ----------------------GYRF-VV-DA--------DLDAFF-DNIN-----------------
-HEL--LLAK-V-ANII---------TDPD------------------ILRLI---------GLWVQA------------
--------------------------------------------------------------------------------
------------------EV------------------------------------Y-----D-G---------------
--------------------------------------------------------------------------------
---------------E---------K--IYM-ME-K-----------GIP-----QGAVI------------------S-
PVLANLFL-----------------------------------------------------------DE-----------
--------LD--EG------L-----------------I-----------------------------------------
-------------------------R-KGYA------------LVR----------YADDFVI-------------LAR-
-----TRPE----AE---------------------------AAMAFTEE---------------------IL-E-----
----K--M----NLAL------D-M------ED----T---EITDFK------------R--------------------
----------------GFTYLGLIF-------------------------------------------------------
--------------------------------------------------------------------------------
--------------------------
>clostridiafid|43053635|locus|VBIHalPra106773_0208|_extraction Mobile element protein   [Halanaerobium praevalens DSM 2228]
-------------------------------------------------------------------GVDRIDTVEFKE-
--NYA--VHM-----RELYREFL-------E------DRY----QPK---------------------------------
-----------------PALRV-FI--PK------------SD--G-----------------RQRPL------------
------GIPT----VK-DRIAQAAVRGI-LE-PIYEKEF-------C---------------------------------
---DCSLGFRK------------------GK----------------------------SQIDA---INKI---------
----EEY--KEQ----------------------GYKW-VL-DA--------DIKGFF-DNIN-----------------
-HEL--LIEF-I-RQKV---------TDGW------------------VIEII---------KSWLTM------------
--------------------------------------------------------------------------------
------------------GV------------------------------------M-----K-D---------------
--------------------------------------------------------------------------------
---------------G---------E--YIP-KE-K-----------GTP-----QGGVI------------------S-
PLLANIFL-----------------------------------------------------------HE-----------
--------FD--KI------M-----------------V-----------------------------------------
-------------------------E-RGYK------------LVR----------FADDFVV-------------MTK-
-----SKRK----AK---------------------------RAYEVVKE---------------------IITE-----
----K--L----KLEL------H-P------EK----T---VITNFG------------E--------------------
----------------GFVFLGFEF-------------------------------------------------------
--------------------------------------------------------------------------------
--------------------------
>clostridiafid|115343859|locus|VBIHalHal149681_1092|_extraction Retrontype reverse transcriptase   [Halobacteroides halobius DSM 5150]
-------------------------------------------------------------------GIDGVEVEEFRE-
--NYT--KNM-----SALYRQLT-------E------DRY----EPQ---------------------------------
-----------------PVLRT-YI--SK------------GN--G-----------------EQRPL------------
------GIPV----IK-DRIAQQAVKQI-LE-IHFEEIF-------C---------------------------------
---DCSYGFRP------------------NR----------------------------STEDA---IKKV---------
----EEY--KEQ----------------------GYNW-VL-DA--------DVKSYF-DTID-----------------
-HEI--LMEL-I-AEEV---------SDGW------------------ILDII---------RSWLTI------------
--------------------------------------------------------------------------------
------------------GV------------------------------------M-----T-E---------------
--------------------------------------------------------------------------------
---------------Q---------G--REE-TT-E-----------GTP-----QGGVI------------------S-
PLLANIYL-----------------------------------------------------------HH-----------
--------FD--KK------M-----------------T-----------------------------------------
-------------------------R-RGYK------------IVR----------FADDFII-------------MAK-
-----SKAK----AE---------------------------RALEVTRQ---------------------IIEN-----
----E--L----NLRL------H-P------RK----T---VITNFD------------D--------------------
----------------GFKFLEFRF-------------------------------------------------------
--------------------------------------------------------------------------------
--------------------------
>clostridiafid|61456050|locus|VBISulAci142080_3112|_extraction Retrontype RNAdirected DNA polymerase (EC 2.7.7.49)   [Sulfobacillus acidophilus DSM 10332]
-------------------------------------------------------------------GVDHQSCDQFAE-
--HLG--EEL-----DRLGQAMR-------E------HRY----QPL---------------------------------
-----------------PVRRI-WI--PK-----------PGT--R-----------------KQRPL------------
------GVPA----IR-DRVAEEAMRRV-RE-PIGEPTF-------S---------------------------------
---PDSYGFRP------------------GR----------------------------SAHDA---VHRI---------
----FDH--LAH----------------------GYHW-VV-DA--------DIQDYF-GSID-----------------
-QQL--LIDK-V-AERI---------SDGT------------------VLGWI---------RDMLRA------------
--------------------------------------------------------------------------------
------------------GV------------------------------------M-----D-A---------------
--------------------------------------------------------------------------------
---------------G---------Q--WHA-TP-R-----------GTR-----QGSVI------------------S-
PLLANIYL-----------------------------------------------------------DA-----------
--------LD--QA------M-----------------A-----------------------------------------
-------------------------KLPGVQ------------FIR----------YADDWCA-------------LAR-
-----TKEE----AE---------------------------AALTTAQT---------------------VL-D-----
----E--L----RLTL------H-P------EK----T---RIVDVR------------E--------------------
T---------------AFDFLGFTF-------------------------------------------------------
--------------------------------------------------------------------------------
--------------------------
>cianobacteriafid|115432920|locus|VBICriEpi239080_0668|_extraction retrontype reverse transcriptase   [Crinalium epipsammum PCC 9333]
-------------------------------------------------------------------GVDEETTDDFNH-
--NLN--SNL-----SQLRDAVA-------N------STY----QPL---------------------------------
-----------------PFKQV-FI--PK------------QK--G-----------------SWREL------------
------KIPT----VR-DRIVQQALLNV-LA-PIMENKF-------S---------------------------------
---PASFAYRP------------------HM----------------------------SYINA---VEQV---------
----AHW--RDL----------------------GYHW-VM-DA--------DVSKYF-DSID-----------------
-HQR--LLIV-V-RKYL---------DNPG------------------ILCLI---------KAWISA------------
--------------------------------------------------------------------------------
------------------GV------------------------------------L-----T-K---------------
--------------------------------------------------------------------------------
---------------E---------G--IVR-ND-K-----------GIP-----QGAVI------------------S-
PMLANIYL-----------------------------------------------------------DE-----------
--------FD--KI------I-----------------S-----------------------------------------
-------------------------A-SDLK------------LVR----------YADDFLV-------------LAT-
-----TQER----IV---------------------------KAYSEVEQ---------------------IL-N-----
----S--F----KLTL------H-P------EK----T---QITNFE---------------------------------
R---------------GFRFLGHGF-------------------------------------------------------
--------------------------------------------------------------------------------
--------------------------
>cianobacteriafid|115605079|locus|VBIRivSp77222_5259|_extraction Retrontype RNAdirected DNA polymerase (EC 2.7.7.49)   [Rivularia sp. PCC 7116]
-------------------------------------------------------------------GVDGETISSFAS-
--NQT--VNV-----YQLMNSVA-------D------GSY----QPF---------------------------------
-----------------PCKQV-II--PK------------RN--G-----------------SQREL------------
------KIPT----IR-DRIVQQALLNV-IS-PLMEEKF-------S---------------------------------
---PVSFAYRP------------------NL----------------------------SYINA---VEKI---------
----ADW--RDM----------------------GYVW-VL-DA--------DIVKFF-DNID-----------------
-HHR--LLQQ-V-RLHI---------DHPG------------------ILCLI---------KAWISV------------
--------------------------------------------------------------------------------
------------------GV------------------------------------E-----T-R---------------
--------------------------------------------------------------------------------
---------------E---------G--LIL-PQ-K-----------GIP-----QGAVI------------------S-
PILANIYL-----------------------------------------------------------HE-----------
--------FD--EI------I-----------------S-----------------------------------------
-------------------------A-SDLE------------IVR----------YADDFLV-------------LST-
-----SQER----IA---------------------------IAKSQVID---------------------LL-D-----
----S--L----GLEI------N-T------DK----T---QITSFE---------------------------------
R---------------GFRFLGHGF-------------------------------------------------------
--------------------------------------------------------------------------------
--------------------------
>cianobacteriafid|21560796|locus|VBICyaSp136448_5986|_extraction Retrontype RNAdirected DNA polymerase (EC 2.7.7.49)   [Cyanothece sp. PCC 7424]
-------------------------------------------------------------------GIDGETIEHFAL-
--NLD--FNL-----TFLLNSVT-------N------SNY----IPQ---------------------------------
-----------------PLKQV-LI--PK------------SQ--E-----------------KWREL------------
------RIPT----VR-DRIVQQALLNV-LY-PVMEERF-------S---------------------------------
---DASFAYRP------------------NR----------------------------SYLDA---VKRA---------
----AYW--RDL----------------------GYQW-VL-DA--------DIVEYF-DNIS-----------------
-HSL--LLKE-V-RKTV---------DNSG------------------ILCLI---------KAWISA------------
--------------------------------------------------------------------------------
------------------GV------------------------------------S-----T-D---------------
--------------------------------------------------------------------------------
---------------K---------G--IIF-PE-K-----------GVP-----QGAVI------------------S-
PMLANIYL-----------------------------------------------------------DE-----------
--------FD--HR------I-----------------T-----------------------------------------
-------------------------Q-SDLK------------LVR----------YADDFLV-------------LSD-
-----TEDG----IM---------------------------RAYSQVVQ---------------------LL-H-----
----F--W----GLKL------H-E------EK----T---QITHFK---------------------------------
K---------------GFQFLGHGF-------------------------------------------------------
--------------------------------------------------------------------------------
--------------------------
>gi|68548733|ref|ZP_00588202.1_extraction
-------------------------------------------------------------------GYDKQSITDYSW-
--RIE--EHL-----ADLGRQLL-------T------NTY----EPQ---------------------------------
-----------------PLLKL-VM--LK------------PT--G-----------------KLRTL------------
------LIPT----VM-ERVAQTAAAIV-LT-PLVESEL-------G---------------------------------
---ANTFAYRP------------------GL----------------------------SRMTA---AREI---------
----ERL--RNL----------------------GYNW-VV-DA--------DISSFF-DTVD-----------------
-HPL--LFQR-F-RELC---------DDEE------------------LLTLI---------ARWLTA------------
--------------------------------------------------------------------------------
------------------EI------------------------------------V-----D-G---------------
--------------------------------------------------------------------------------
---------------QN--------P--KVK-NT-I-----------GLP-----QGCPI------------------S-
PMLANLYL-----------------------------------------------------------DK-----------
--------FD--ER------M-----------------E-----------------------------------------
-------------------------Q-EGFK------------LVR----------FADDFLI-------------LCK-
-----SKPK----AE---------------------------AALQLSES---------------------AL-A-----
----E--L----KLQL------N-N------EK----T---RITTFA---------------------------------
E---------------GFKYLGYLF-------------------------------------------------------
--------------------------------------------------------------------------------
--------------------------
>gi|119357846|ref|YP_912490.1_extraction
-------------------------------------------------------------------GWDNTSIQDYSL-
--RLE--ENL-----KSLSHALL-------T------GTY----RQS---------------------------------
-----------------PLLKL-VM--LK------------PD--G-----------------KERVL------------
------LIPG----VI-DRVAQTAASIV-LS-PIIEAEL-------G---------------------------------
---NCTFAYRP------------------GI----------------------------SREGA---AREI---------
----DRL--HRE----------------------GYQW-VL-DA--------DIRNFF-DNVR-----------------
-HDL--LFQR-L-VELV---------DDKE------------------MISLL---------HRWLTA------------
--------------------------------------------------------------------------------
------------------EI------------------------------------V-----D-G---------------
--------------------------------------------------------------------------------
---------------LN--------P--RTR-NT-M-----------GLP-----QGCPI------------------S-
PALANLYL-----------------------------------------------------------DR-----------
--------FD--ET------M-----------------E-----------------------------------------
-------------------------Q-QGFK------------LVR----------FADDYLV-------------LCK-
-----TRPK----AE---------------------------AALKLSES---------------------AL-A-----
----E--L----KLEL------H-S------DK----T---RITTFA---------------------------------
E---------------GFKYLGYLF-------------------------------------------------------
--------------------------------------------------------------------------------
--------------------------
>gi|37677204|ref|NP_937600.1_extraction
-------------------------------------------------------------------GVDGVTIQTFAI-
--HLD--TNL-----NTLLSAWN-------H------GNY----APS---------------------------------
-----------------PYRPL-TI--Q-------------PN--E-------------K---KTRQL------------
------AIPT----VA-DRIIHTAIAQK-LV-AKFEPEF-------E---------------------------------
---HISYGYRP------------------NR----------------------------SYTHA---IRHI---------
----EQL--RNQ----------------------GYLY-VL-DA--------DIKGYF-DHIC-----------------
-HKR--LKQI-L-QKYL---------EDNW------------------VESIM---------TLLLSQ------------
--------------------------------------------------------------------------------
------------------QM------------------------------------P-----A-----------------
--------------------------------------------------------------------------------
-------------------------Q--TLL-LG-R-----------GIP-----QGSPL------------------S-
PLLANLYL-----------------------------------------------------------DG-----------
--------FD--EA------L-----------------L-----------------------------------------
-------------------------D-RGEQ------------IVR----------YADDFVV-------------LVT-
-----HEQQ----AQ---------------------------HCLAFVTQ---------------------YL-A-----
----S--L----KLQL------N-T------EK----T---RVVSFQ---------------------------------
D---------------GFTFLGVSF-------------------------------------------------------
--------------------------------------------------------------------------------
--------------------------
>cianobacteriafid|115659900|locus|VBIChaMin231992_1871|_extraction Retrontype RNAdirected DNA polymerase (EC 2.7.7.49)   [Chamaesiphon minutus PCC 6605]
-------------------------------------------------------------------GIDGITKKTLAAE
S-AKT--EFV-----NALRTELQ-------T------KQF----RPM---------------------------------
-----------------PVRRV-YI--PK------------SN--G-----------------KQRPL------------
------GIPT----LK-DRTVQMLLKMV-LE-PIYESDF-------L---------------------------------
---NCSNGFRP------------------QR----------------------------RTQDC---IARL---------
----DSYINRRN----------------------KYYW-VI-EG--------DIKAAF-DSIH-----------------
-HQI--LLKI-M-AKRI---------ADNR------------------LLKLV---------ESFLKA------------
--------------------------------------------------------------------------------
------------------GI------------------------------------M-----E-G---------------
--------------------------------------------------------------------------------
---------------H---------L--FKH-TD-I-----------GTP-----QGGIC------------------S-
PLLANIYL-----------------------------------------------------------HQ-----------
--------LD--LY------W-----------------WQKYGN------------------------------------
----------------------LDRKEKERRRTR---HQGNCALIR----------YADDWLL-------------LTN-
----GSKAE----AM---------------------------RLKEEFSI---------------------FLKE-----
----E--L----QLEL------S-L------EK----T---HITHVN---------------------------------
D---------------GIDFLGFHI-------------------------------------------------------
--------------------------------------------------------------------------------
--------------------------
>Co.ca.I1/FP929038.1/3172164..3174036/Coprococcus_extraction catus/Bacterial E/ORF Sequence %28a.a%29
-------------------------------------------------------------------GVDEITKKEYER-
--NLE--QNI-----DDLVERLK-------R------KSY----KPQ---------------------------------
-----------------PSIRV-YI--PK------------SN--G-----------------KLRPL------------
------GIAC----YE-DKIVQLALKKI-LE-AIYEPRF-------L---------------------------------
---NCMYGFRP------------------NR----------------------------GCHNA---IKEL---------
----YKR--LNNT---------------------KICY-IV-DA--------DIKGFF-DHMK-----------------
-HEW--IIKF-L-KLYI---------KDPN------------------IIGLV---------KKYLKV------------
--------------------------------------------------------------------------------
------------------GV------------------------------------M-----D-N---------------
--------------------------------------------------------------------------------
---------------G---------E--LMV-NE-E-----------GSA-----QGNII------------------S-
PILANIYM-----------------------------------------------------------HN-----------
--------VL--TL------W-----------------Y-----------------------------------------
-------------------------K-FIITK-E---CKGDNFLIA----------YADDFVA-------------GFQ-
-----CKWE----AE---------------------------NYYKLLKE---------------------RM-E-----
----K--F----GLQL------E-D------SK----S---RLLQSG------------AYI-ARAKQ----KSGECIRL
Q---------------TFDFLGFTF-------------------------------------------------------
--------------------------------------------------------------------------------
--------------------------
>Fa.pr.I2/FP929046.1/829768..831634/Faecalibacterium_extraction prausnitzii/Bacterial E/ORF Sequence %28a.a%29
-------------------------------------------------------------------GIDKVTKDEYGK-
--NLD--RNI-----KDLVQRLK-------N------KFF----KPL---------------------------------
-----------------PSLRV-YI--PK------------AN--G-----------------KKRPL------------
------GIAS----YE-DKIVQMAVKKI-LG-AIYEPRF-------L---------------------------------
---NCMYGFRP------------------NR----------------------------GCHEA---IKEV---------
----YQR--ISYG---------------------KISY-IV-DA--------DIKGFF-DHID-----------------
-HEW--MMKF-L-EWNI---------QDKN------------------LLWLI---------RKYLKA------------
--------------------------------------------------------------------------------
------------------GI------------------------------------M-----E-Q---------------
--------------------------------------------------------------------------------
---------------G---------K--FEP-TE-E-----------GSA-----QGSVM------------------S-
PMLANIYM-----------------------------------------------------------HH-----------
--------VL--TL------W-----------------F-----------------------------------------
-------------------------K-LVVKK-E---MQGECFLVN----------FADDFVA-------------GFQ-
-----YKSE----AE---------------------------RYYKELKE---------------------RM-E-----
----K--F----GLEL------E-S------SK----S---RLIEFG------------RFA-EQNRR----ARGEH-KP
E---------------TFDFLGFTF-------------------------------------------------------
--------------------------------------------------------------------------------
--------------------------
>clostridiafid|58517021|locus|VBICloBot180836_2089|_extraction Retrontype RNAdirected DNA polymerase (EC 2.7.7.49)   [Clostridium botulinum H04402 065]
-------------------------------------------------------------------GIDRVTKVEYGA-
--NLE--ENI-----SGLVIRLK-------N------KSY----KPL---------------------------------
-----------------PVLRV-FI--SK------------GN--G-----------------KMRPL------------
------GIAA----YE-DKFVQLAIKKI-LE-AIYEPRF-------L---------------------------------
---ENMYGFRP------------------RR----------------------------GCHNA---IKAA---------
----YDR--IYEN---------------------KINY-IV-DA--------DIKGFF-DNMS-----------------
-HEW--IMKF-L-GVYI---------SDPN------------------FLWLI---------NKYLKA------------
--------------------------------------------------------------------------------
------------------GV------------------------------------M-----T-D---------------
--------------------------------------------------------------------------------
---------------G---------T--LID-SI-S-----------GSA-----QGSII------------------S-
PVIANVYM-----------------------------------------------------------HN-----------
--------VL--ML------W-----------------Y-----------------------------------------
-------------------------K-FIVLN-G---IKGKSFLVT----------YADDFIA-------------GFQ-
-----YKWE----AE---------------------------KYYIELKR---------------------RM-A-----
----K--F----NLEL------E-D------SK----S---RLLEFG------------RFA-EGNRK----ARGEG-KP
E---------------TFDFLGFTF-------------------------------------------------------
--------------------------------------------------------------------------------
--------------------------
>Sy.wo.I1/NZ_AAJG01000003/20007..22007/Syntrophomonas_extraction wolfei/Bacterial E2/ORF Sequence %28a.a%29
-------------------------------------------------------------------GVDQVTKQAYEE-
--NLE--ANI-----ADLIGRMK-------R------QAY----KPQ---------------------------------
-----------------PVRRV-YI--PK-----------EGS--N-----------------KRRPL------------
------GIPS----YE-DKLVQKGLARI-LN-TIYEQDF-------L---------------------------------
---DCSFGFRP------------------GR----------------------------GCHDA---LKVL---------
----NHI--IERK---------------------KVNY-IV-DA--------DIRGFF-DHVD-----------------
-HEW--MMKF-L-ELRI---------ADPN------------------LLRLI---------KRFLKA------------
--------------------------------------------------------------------------------
------------------GV------------------------------------M-----E-A---------------
--------------------------------------------------------------------------------
---------------G---------I--VYD-TP-K-----------GTP-----QGGIV------------------S-
PILANIYL-----------------------------------------------------------HY-----------
--------VL--DL------W-----------------F-----------------------------------------
-------------------------E-KVVKK-R---CQGEAYLVR----------YADDFVC-------------CFQ-
-----NKSD----AE---------------------------WFYANLRE---------------------RL-N-----
----K--F----NLEV------A-E------EK----T---RIIAFG------------RFA-DKESK----KQGRK-KP
D---------------TFDFLGFTH-------------------------------------------------------
--------------------------------------------------------------------------------
--------------------------
>Mo.th.I1/CP000232.1/2324936..2328581/Moorella_extraction thermoacetica/Bacterial E/ORF Sequence %28a.a%29
-------------------------------------------------------------------GIDGITKEQYGD-
--NLE--ANI-----QSLLERLK-------R------KAY----RPQ---------------------------------
-----------------PVRRV-YI--PK-----------PGS--D-----------------KKRPL------------
------GIPA----YE-DKIVQLAASKI-LN-AIYEAEF-------L---------------------------------
---DMSFGFRP------------------QR----------------------------GCHDA---LKLL---------
----NYL--IVAR---------------------KVNY-IV-DA--------DIKGFF-DHVN-----------------
-HDW--LMKF-L-GHRI---------ADPN------------------FLRFI---------RRFLKA------------
--------------------------------------------------------------------------------
------------------GI------------------------------------M-----E-N---------------
--------------------------------------------------------------------------------
---------------G---------E--LRD-AT-E-----------GTP-----QGGIV------------------S-
PILANIYL-----------------------------------------------------------HY-----------
--------VL--DL------W-----------------F-----------------------------------------
-------------------------E-KAVRK-H---CRGEAYMVR----------YADDFIC-------------CFQ-
-----YKHE----AE---------------------------AFYRALKA---------------------RL-A-----
----K--F----SLSV------A-E------EK----T---KIIPFG------------RFA-TQWCK----RMGQN-KP
D---------------TFDFLGFTH-------------------------------------------------------
--------------------------------------------------------------------------------
--------------------------
>clostridiafid|21720033|locus|VBIDesAce42372_1641|_extraction Retrontype RNAdirected DNA polymerase (EC 2.7.7.49)   [Desulfotomaculum acetoxidans DSM 771]
--------------------------------------------------------------------------------
--------------------------------------------------------------------------------
--------------------------------------------------------------------------------
--------------------------------------------------------------------------------
--------------------------------------------------------------------------------
--------------------------------------------------------------------------------
--------------------------------------------------------------------------------
--------------------------------------------------------------------------------
--------------------------------------------------------------------------------
--------------------------------------------------------------------------------
-----------------------------------------------------------M------------------S-
PILANIYL-----------------------------------------------------------HY-----------
--------TL--DL------W-----------------F-----------------------------------------
-------------------------E-RVVRK-Y---CRREAYIVR----------YCDDFVC-------------CFQ-
-----YKID----AE---------------------------RFYLALIQ---------------------RL-K-----
----K--F----NLEI------A-E------ER----T---KIIEFG------------RFA-CTQCK----KYGKT-KP
E---------------TFDFLGFTH-------------------------------------------------------
--------------------------------------------------------------------------------
--------------------------
>Cl.be.I2_extraction A new protein sequence entered manually
-------------------------------------------------------------------GVDKVTKEEYET-
--NLE--NNI-----DNLLIRMK-------T------FKY----RPQ---------------------------------
-----------------PVRRV-YI--DK-----------SGS--N-----------------KKRPL------------
------GIPA----YE-DKVVQLAINKI-LK-SIYEQDF-------I---------------------------------
---DSSFGFRQ------------------NR----------------------------SCHDA---LKIL---------
----NVY--LSEK---------------------NVNY-VV-DA--------DIKGFF-DNVD-----------------
-HKW--LMKF-L-EHRI---------ADKN------------------LLRYI---------GRFLKT------------
--------------------------------------------------------------------------------
------------------GI------------------------------------M-----E-N---------------
--------------------------------------------------------------------------------
---------------G---------K--FYK-VY-E-----------GTP-----QGGII------------------S-
PTLANIYL-----------------------------------------------------------HY-----------
--------VL--DI------W-----------------F-----------------------------------------
-------------------------N-NFIKK-K---CKGQAYIVR----------YADDFVC-------------CFQ-
-----YEDE----AK---------------------------AFYEALKN---------------------RL-D-----
----K--F----NLQV------A-E------DK----T---KILYFG------------KNA-YYDRKFKRAKLESY-KD
R---------------TFDFLGFTH-------------------------------------------------------
--------------------------------------------------------------------------------
--------------------------
>clostridiafid|115615774|locus|VBIDehSp228777_1721|_extraction retrontype reverse transcriptase   [Dehalobacter sp. CF]
-------------------------------------------------------------------GIDGETKASYGG-
--NLE--ENL-----RNLLEQLK-------E------GSY----RPT---------------------------------
-----------------PVRRK-FI--PK-----------AGS--N-----------------KLRPL------------
------GIPV----LE-DKLVQNALVII-LE-SIYEQDF-------L---------------------------------
---EDSYGFRP------------------GR----------------------------SQHDA---LKDL---------
----SRK--IGTR---------------------KVGY-IV-DA--------DIRGYF-DHVD-----------------
-HEW--LLKM-L-QERI---------SDSK------------------ILKLI---------KRFLKA------------
--------------------------------------------------------------------------------
------------------GV------------------------------------M-----E-E---------------
--------------------------------------------------------------------------------
---------------G---------K--LSK-TE-E-----------GVP-----QGGSL------------------S-
PLLGNIYL-----------------------------------------------------------HY-----------
--------VL--DL------W-----------------F-----------------------------------------
-------------------------N-KIITK-Q---CQGEAYLTR----------FADDTVA-------------CFQ-
-----YQKD----AE---------------------------RFYEALKK---------------------RL-K-----
----K--F----NLEI------A-E------EK----T---RIIEFG------------RYA-QRDVQ----RRGGR-KP
E---------------TFDFLGITH-------------------------------------------------------
--------------------------------------------------------------------------------
--------------------------
>Cl.be.I3/CP000721/3718265..3720149/Clostridium_extraction beijerinckii/Bacterial E2/ORF Sequence %28a.a%29
-------------------------------------------------------------------GIDDVTKQEYSK-
--ELD--NNI-----ENLIVKLR-------N------HSY----KPQ---------------------------------
-----------------AVKRV-YI--PK------------GD--G-----------------KTRPL------------
------GIPS----YE-DKLVQMALNKI-LQ-SIYEAEF-------K---------------------------------
---DFSYGFRP------------------KR----------------------------NCHSA---IKAL---------
----NKV--IENG---------------------RINY-VV-DA--------DIKGFF-NNVN-----------------
-HEW--MIKF-L-EVRI---------GDPN------------------IISLV---------KKFLKA------------
--------------------------------------------------------------------------------
------------------GL------------------------------------M-----D-N---------------
--------------------------------------------------------------------------------
---------------G---------I--IKT-TE-I-----------GTP-----QGSIV------------------S-
PTLANIYL-----------------------------------------------------------HY-----------
--------SL--DL------W-----------------F-----------------------------------------
-------------------------E-KVIKR-N---FRGQSEITR----------YADDFVC-------------CFQ-
-----YESE----AR---------------------------QFCRLLVS---------------------RL-N-----
----K--F----NLEV------E-R------TK----S---KLILFG------------RFA-EEIRK----SRGFK-NA
E---------------TFDFLGFTH-------------------------------------------------------
--------------------------------------------------------------------------------
--------------------------
>UA.I7/FP565147.1/1619711..1621718/uncultured_archaeon_extraction /Bacterial E2/ORF Sequence %28a.a%29
-------------------------------------------------------------------GIDGVTVGEYAK-
--ALD--ENI-----ADLVARLK-------A------KQY----KPQ---------------------------------
-----------------PVLRV-YI--PK------------PN--G-----------------EKRPL------------
------GIPA----VE-DKIVQMALKKI-LE-AIFEQDF-------I---------------------------------
---DTSYGFRP------------------NR----------------------------SCHDA---LTEL---------
----DRI--IMNV---------------------PVNF-VV-DM--------DISKFF-DTVD-----------------
-HKR--LMEC-L-RQRI---------VDPT------------------LLQLI---------GRFLKS------------
--------------------------------------------------------------------------------
------------------GI------------------------------------M-----E-E---------------
--------------------------------------------------------------------------------
---------------G---------K--YSE-MD-Q-----------GTP-----QGGVL------------------S-
PVLANVYL-----------------------------------------------------------HY-----------
--------VL--DK------W-----------------F-----------------------------------------
-------------------------E-NEVLP-Q---LTGFAQLIR----------YADDFVV-------------CFE-
-----KETE----AR---------------------------AFGVALRR---------------------RM-G-----
----K--F----GLTI------S-E------EK----S---KIIEFG------------RCT-CTRAK----RYGR--KC
E---------------TFDFLGFTH-------------------------------------------------------
--------------------------------------------------------------------------------
--------------------------
>UA.I6/FP565147.1/2174432..2176370/uncultured_archaeon_extraction /Bacterial E2/ORF Sequence %28a.a%29
-------------------------------------------------------------------GVDGVTWRKYEE-
--NLD--ENT-----EDLVTRLI-------A------KQY----RPQ---------------------------------
-----------------PVKRA-YI--PK------------SN--G-----------------ERRPL------------
------GIPA----LE-DKIVQLAIKKI-LE-AIFEEDF-------C---------------------------------
---DVSYGFRP------------------NR----------------------------SCHDA---LDMV---------
----DMI--IMTK---------------------PVSY-VV-DM--------DIAKFF-DTVD-----------------
-HEC--LMEC-L-KQRV---------VDPS------------------LLRII---------ARCLKS------------
--------------------------------------------------------------------------------
------------------GV------------------------------------M-----E-E---------------
--------------------------------------------------------------------------------
---------------G---------K--YLE-TD-K-----------GTP-----QGGIL------------------S-
PILANIYL-----------------------------------------------------------HY-----------
--------AL--DL------W-----------------F-----------------------------------------
-------------------------E-KEVKE-Q---LKGFAQLIR----------YADDFIV-------------CFQ-
-----HDDE----AR---------------------------AFGKTLRE---------------------RL-A-----
----K--F----GLTI------S-E------EK----S---RIIKFG------------RYA-CQQAR----KQSK--KC
A---------------TFDFLGFTL-------------------------------------------------------
--------------------------------------------------------------------------------
--------------------------
>Gfid|115349385|locus|VBIThiMob160332_0442|_extraction RNAdirected DNA polymerase (Reverse transcriptase)   [Thioflavicoccus mobilis 8321]
-------------------------------------------------------------------GIDGISKEQYGA-
--NLD--ENI-----KELSSRLR-------N------MGY----RPQ---------------------------------
-----------------PKRRT-YI--PK-----------PGS--V-----------------KGRPL------------
------AISC----FE-DKLVELAIKRV-LE-PIYEVQF-------E---------------------------------
---DSSYGYRP------------------GR----------------------------SQHQC---LDDL---------
----GRT--IQQS---------------------RINT-IV-EA--------DIRSFF-NTVD-----------------
-HAW--MLKF-L-GHRI---------GDPR------------------IIRLI---------GCLLKG------------
--------------------------------------------------------------------------------
------------------GI------------------------------------L-----E-D---------------
--------------------------------------------------------------------------------
---------------G---------L--VQA-SE-E-----------GTP-----QGSIL------------------S-
PLLSNIYL-----------------------------------------------------------HY-----------
--------VL--DL------W-----------------F-----------------------------------------
-------------------------S-RRVRP-Q---CRGEAYYFR----------FADDFVA-------------GFQ-
-----YRQE----AE---------------------------QFQTALGE---------------------RL-G-----
----Q--F----KLRL------A-E------EK----T---RCLAFG------------RFA-RSNAQ----KQGQ--KP
G---------------EFTFLGFTH-------------------------------------------------------
--------------------------------------------------------------------------------
--------------------------
>Ta.sp.I2/CP000923.1/1286631..1288551/Thermoanaerobacter_extraction sp./Bacterial E/ORF Sequence %28a.a%29
-------------------------------------------------------------------GVDKVTWEEYDV-
--NVD--ENV-----ETLIAKMK-------R------FSY----RPQ---------------------------------
-----------------PARRV-YI--PK------------AN--G-----------------KLRPL------------
------GIPC----YE-DKLVAAVMADI-LN-EVYENIF-------L---------------------------------
---DTSYGFRP------------------GR----------------------------SCHDA---IKEL---------
----NRI--IGRC---------------------KISY-VL-EA--------DIKGFF-DNVD-----------------
-QKQ--LMEF-I-AHDI---------DDKN------------------FSRYI---------VRFLKS------------
--------------------------------------------------------------------------------
------------------GI------------------------------------M-----E-E---------------
--------------------------------------------------------------------------------
---------------G---------K--YHE-SD-K-----------GTA-----QGSPL------------------S-
PILANIYL-----------------------------------------------------------HY-----------
--------TL--DV------W-----------------F-----------------------------------------
-------------------------A-YLKRNGK---FRGEAYIVR----------YADDFVM-------------LFQ-
-----YKSD----AD---------------------------KMYEALPK---------------------RM-A-----
----K--F----GLEL------A-M------DK----T---KILPFG------------RFA-KQNSKDG--------KT
E---------------TFDFLGFTF-------------------------------------------------------
--------------------------------------------------------------------------------
--------------------------
>W.e.I2_extraction A new protein sequence entered manually
-------------------------------------------------------------------GIDRVTVEAYGE-
--NLE--EKL-----KTLVDSMK-------R------KQY----HRY---------------------------------
-----------------QVKRV-YI--PK-----------AGS--K-----------------EKRGL------------
------GIPS----TE-DKLVQVMLKKI-LE-NIYEANF-------M---------------------------------
---DSSYGFRP------------------GR----------------------------NCHQA---INAL---------
----DKA--VMHK---------------------PINY-IV-EV--------DIKKFF-DNVQ-----------------
-HKW--LMNC-L-RERI---------ADPN------------------LLWLI---------KRFLKA------------
--------------------------------------------------------------------------------
------------------GI------------------------------------V-----E-V---------------
--------------------------------------------------------------------------------
---------------G---------C--YKA-TD-Q-----------GTP-----QGGIV------------------S-
PVLANIYL-----------------------------------------------------------HY-----------
--------VL--DL------W-----------------F-----------------------------------------
-------------------------E-KKFKP-K---ARGYLQLIR----------FCDDFVV-------------GCE-
-----REED----AK---------------------------EFLELLKQ---------------------RL-S-----
----K--F----GLEI------A-E------NK----T---KIVKFG------------KKE-WYQAE----REKR--RT
A---------------SFNFLGFTH-------------------------------------------------------
--------------------------------------------------------------------------------
--------------------------
>Afid|24026234|locus|VBIWolEnd95846_0368|_extraction Retrontype RNAdirected DNA polymerase (EC 2.7.7.49)   [Wolbachia endosymbiont of Culex quinquefasciatus Pel]
-------------------------------------------------------------------GIDWVTVEAYGE-
--NLK--ERL-----EGLVDSMK-------G------KQY----QPQ---------------------------------
-----------------PVRRV-YI--PK-----------AGS--K-----------------EKRGL------------
------GIPS----TE-DKLVQIMLKKI-LE-NIYEANF-------L---------------------------------
---DSSYGFRP------------------GR----------------------------NCHQT---VNAL---------
----DKA--VMYK---------------------PINY-IV-EV--------DIKKFY-DNIQ-----------------
-HKW--LMRC-L-RERI---------TDPN------------------LLWLI---------KRFLKA------------
--------------------------------------------------------------------------------
------------------GI------------------------------------V-----E-A---------------
--------------------------------------------------------------------------------
---------------G---------Y--YEA-TK-Q-----------GTP-----QGGIV------------------S-
PVLANIYL-----------------------------------------------------------HY-----------
--------VL--DL------W-----------------L-----------------------------------------
-------------------------E-KKFKP-R---SRGYIQLIR----------FCDDFVV-------------CCE-
-----SKVD----AE---------------------------EFLELLKQ---------------------RL-N-----
----K--F----GLEV------S-E------NK----T---RVVKFG------------KRE-WQQ--------------
--------------------------------------------------------------------------------
--------------------------------------------------------------------------------
--------------------------
>Ch.ph.I2/CP000492/3012641..3014550/Chlorobium_extraction phaeobacteroides/Bacterial E1/ORF Sequence %28a.a%29
-------------------------------------------------------------------GVDGITWKDYGE-
--GLE--ENL-----ADLHRRIH-------T------GAY----RAQ---------------------------------
-----------------PSRRK-YI--PK------------AN--G-----------------QQRPL------------
------GIAA----LE-DKIVQRAVVAI-LT-PIYEAEF-------L---------------------------------
---GFSYGFRP------------------GR----------------------------SQHDA---LDAL---------
----AYG--IKVK---------------------KIGW-VL-DA--------DISRFF-DTIS-----------------
-HEW--MIRF-L-EHRI---------GDKR------------------IVRLI---------IKWLKA------------
--------------------------------------------------------------------------------
------------------GV------------------------------------L-----E-D---------------
--------------------------------------------------------------------------------
---------------S---------V--RIE-AE-E-----------GTP-----QGAVI------------------S-
PLLANIYL-----------------------------------------------------------HY-----------
--------AY--DL------W-----------------A-----------------------------------------
-------------------------K-QWREK-H---CKGDMIVVR----------FADDSVA-------------GFQ-
-----NKED----GE---------------------------RFLADLKE---------------------RL-A-----
----K--F----ALTL------H-P------EK----T---RLIEFG------------RYA-AKNRQ----RRGQG-RP
E---------------TFDFLGFTH-------------------------------------------------------
--------------------------------------------------------------------------------
--------------------------
>S.ma.I1/BX664015/172056..173964/Serratia_extraction marcescens/Bacterial E1/ORF Sequence %28a.a%29
-------------------------------------------------------------------GVDGIRWMDYAG-
--NMK--NNI-----TDLHRRLH-------Q------GSY----RAQ---------------------------------
-----------------PGRRH-YI--PK------------AD--G-----------------KQRPL------------
------GIAS----LE-DKIVQYALVKI-LN-AVYENDF-------M---------------------------------
---GFSYGFRP------------------GR----------------------------SQHDA---LDAL---------
----ATG--LVRT---------------------NVNW-VL-DA--------DISQFF-DRVS-----------------
-HEW--LIRF-T-EHRI---------GDRR------------------VIRLI---------RKWLTA------------
--------------------------------------------------------------------------------
------------------GT------------------------------------S-----E-E---------------
--------------------------------------------------------------------------------
---------------G---------Q--WRA-TE-E-----------GTP-----QGAVI------------------S-
PLLANIYL-----------------------------------------------------------HY-----------
--------VF--DL------W-----------------A-----------------------------------------
-------------------------H-QWRRR-Y---ATGNVVMVR----------YADDIVI-------------GFD-
-----KRYD----AR---------------------------RFRIAMQR---------------------RL-R-----
----E--F----GLTV------H-P------EK----T---RLMEFG------------RFA-AENRA----IRGKG-KP
E---------------TFNFLGFTH-------------------------------------------------------
--------------------------------------------------------------------------------
--------------------------
>Bfid|19071807|locus|VBIBurCen118154_0098|_extraction Retrontype RNAdirected DNA polymerase (EC 2.7.7.49)   [Burkholderia cenocepacia J2315]
-------------------------------------------------------------------GVDGVTWHDYEQ-
--DLD--RNL-----EDLHGRLR-------R------QAY----RAL---------------------------------
-----------------PSRRR-YI--PK------------AD--G-----------------KQRPL------------
------GIAA----LE-DKIVQRALVAV-LN-AVYEMDF-------L---------------------------------
---GFSYGFRP------------------QR----------------------------SQHDA---LDAL---------
----ATG--IART---------------------SVSW-IL-DA--------DISRFF-DTVD-----------------
-HDW--LIRF-V-EHRI---------GDQR------------------VIRLI---------RKWLKA------------
--------------------------------------------------------------------------------
------------------GA------------------------------------M-----E-D---------------
--------------------------------------------------------------------------------
---------------G---------V--IEP-TD-E-----------GTP-----QGSVI------------------S-
PLLANIYL-----------------------------------------------------------HY-----------
--------VF--DL------W-----------------A-----------------------------------------
-------------------------N-QWRKR-H---AEGNVVIVR----------YADDVVV-------------GFD-
-----KPHD----AK---------------------------RFRRAMQQ---------------------RL-E-----
----Q--F----GLSV------H-P------EK----T---RLIEFG------------RFA-ARNRA----SRGLG-KP
E---------------TFNFLGFTH-------------------------------------------------------
--------------------------------------------------------------------------------
--------------------------
>Fr.sp.I4/CP000820/1651830..1653736/Frankia_extraction sp./Bacterial E1/ORF Sequence %28a.a%29
-------------------------------------------------------------------GVDGVTWTDYGQ-
--DLE--ANL-----QDLHVRVQ-------S------GCY----RAT---------------------------------
-----------------PSRRA-YI--PK------------AD--G-----------------RLRPL------------
------GIAS----LE-DKIVQRAVVEV-LG-AVYEVDF-------R---------------------------------
---GFSYGFRP------------------GR----------------------------GPHDA---LDAL---------
----AVG--IWRK---------------------RVNW-VL-DA--------DIRDFF-GQID-----------------
-HSW--LRRF-L-EHRI---------ADKR------------------VLRLI---------DKWLAA------------
--------------------------------------------------------------------------------
------------------GV------------------------------------V-----E-D---------------
--------------------------------------------------------------------------------
---------------G---------E--WTA-CE-E-----------GSP-----QGASV------------------S-
PLLANVYL-----------------------------------------------------------HY-----------
--------VL--DL------W-----------------V-----------------------------------------
-------------------------D-WWRRR-H---ARGDVIVVR----------WADDFIV-------------GFE-
-----YEED----AR---------------------------RFLDELRE---------------------RF-A-----
----K--F----GLEL------H-P------DK----T---RLIEFG------------RYA-ARDRK----RRGLG-KP
E---------------TFDFLGFTH-------------------------------------------------------
--------------------------------------------------------------------------------
--------------------------
>DEfid|42682369|locus|VBIStiAur43712203747_1515|_extraction Mobile element protein   [Stigmatella aurantiaca DW4/31 (Prj:54333)]
-------------------------------------------------------------------GVDGVTWEQYAG-
--NLE--ANV-----RDLHTRLH-------R------GAY----RAR---------------------------------
-----------------PSRRA-YI--PK------------AD--G-----------------RQRPL------------
------GIAA----LE-DKLVQRAVVEV-LN-AVYETDF-------L---------------------------------
---GFSYGFRP------------------GR----------------------------SQHQA---LDAL---------
----SAG--IYLK---------------------KVNW-VL-DA--------DIRGFF-DAID-----------------
-HGW--MQKF-L-EHRI---------EDTR------------------LLRLV---------QKWLAA------------
--------------------------------------------------------------------------------
------------------GV------------------------------------M-----E-D---------------
--------------------------------------------------------------------------------
---------------G---------K--WTQ-SK-E-----------GTP-----QGATV------------------S-
PLLANLYL-----------------------------------------------------------HY-----------
--------VF--DL------W-----------------S-----------------------------------------
-------------------------Q-RWRKR-V---ARGEVIIVR----------YADDFVV-------------GFQ-
-----HRSD----AE---------------------------RFWRELRE---------------------RL-R-----
----S--F----ALEL------H-P------EK----T---RLIEFG------------LYV-AERRR----ERDQG-RP
E---------------TFNFLGFTH-------------------------------------------------------
--------------------------------------------------------------------------------
--------------------------
>A.v.I5/CP001157/2471407..2473316/Azotobacter_extraction vinelandii/Bacterial E1/ORF Sequence %28a.a%29
-------------------------------------------------------------------GVDGMSWREYEE-
--DLH--QRV-----GKLHARLH-------R------GAY----RAT---------------------------------
-----------------PSRRV-YI--PK------------AD--G-----------------RQRPL------------
------GIAS----LE-DKIVQQAVVTV-LN-AIYEEDF-------Q---------------------------------
---GFSYGFRP------------------GR----------------------------SQHDA---LDAL---------
----TVA--LKSQ---------------------KVNW-IL-DA--------DITSFF-DEID-----------------
-HEW--MLMF-L-GHRI---------ADRR------------------MLGLI---------CKWLQA------------
--------------------------------------------------------------------------------
------------------GV------------------------------------M-----E-D---------------
--------------------------------------------------------------------------------
---------------G---------R--RLA-AT-K-----------GTP-----QGAVI------------------S-
PLLANIYL-----------------------------------------------------------HY-----------
--------VL--DL------W-----------------A-----------------------------------------
-------------------------R-QWRQR-H---ARGEMIVVR----------YADDSVV-------------GFR-
-----TQWQ----AQ---------------------------RFLVQLQE---------------------RM-A-----
----R--F----GLSL------N-A------SK----T---RLIEFG------------RFA-VQNRR----RQGLG-KP
E---------------TFDFLGFTH-------------------------------------------------------
--------------------------------------------------------------------------------
--------------------------
>B.j.I2/BA000040/2069342..2071253/Bradyrhizobium_extraction japonicum/Bacterial E1/ORF Sequence %28a.a%29
-------------------------------------------------------------------GVDGMTWQDYEE-
--DLE--PRL-----ADLHKRVQ-------R------GTY----RPQ---------------------------------
-----------------PSRRT-YI--PK------------AD--G-----------------KQRPL------------
------AIAA----LE-DKIVQGATVIV-LN-AIYEGDF-------C---------------------------------
---GFSYGFRP------------------GR----------------------------GPHDA---LDAL---------
----CTA--IETR---------------------QVNW-II-DA--------DIQNFF-GAVS-----------------
-QPW--LVRF-L-EHRI---------GDKR------------------IIRLI---------QKWLKA------------
--------------------------------------------------------------------------------
------------------GI------------------------------------L-----E-D---------------
--------------------------------------------------------------------------------
---------------G---------V--VTA-DD-R-----------GTG-----QGPVI------------------S-
PLLGNIYL-----------------------------------------------------------HY-----------
--------AL--DL------W-----------------A-----------------------------------------
-------------------------K-RWRQR-E---VSGGMIIVR----------YADDVVV-------------GFE-
-----REDD----AR---------------------------RFLDAMRA---------------------RL-E-----
----E--F----ELTL------H-P------AK----T---RLIEFG------------RHA-AAQRK----QRGLG-KP
E---------------TFAFMGFTF-------------------------------------------------------
--------------------------------------------------------------------------------
--------------------------
>UB.I1/AY691909/2430..4342/uncultured_bacterium_extraction /Bacterial E1/ORF Sequence %28a.a%29
-------------------------------------------------------------------GVDEMTWRKYKE-
--GSP--GRI-----ADLNERVH-------T------GSY----RAK---------------------------------
-----------------PVRRS-YI--NK------------SD--G-----------------RKRPL------------
------GVTA----LE-DKIVQQAVSTI-LN-QIYETDF-------M---------------------------------
---GFSYGFRE------------------KR----------------------------SQHNA---LDAL---------
----YIG--ISRR---------------------KINY-IL-DA--------DISGFF-DKIN-----------------
-HDW--LLKF-L-EHRV---------ADRK------------------ILRLI---------KKWLKV------------
--------------------------------------------------------------------------------
------------------GV------------------------------------I-----E-D---------------
--------------------------------------------------------------------------------
---------------G---------K--RTS-LE-V-----------GTP-----QGSVI------------------S-
PVLANVYL-----------------------------------------------------------HY-----------
--------AQ--DL------W-----------------A-----------------------------------------
-------------------------H-QWRKR-H---ADGDVIIVR----------YADDSVV-------------GFQ-
-----YRKD----AD---------------------------RFLKDLIE---------------------RM-G-----
----Q--F----GLEL------H-P------VK----T---RLIEFG------------RFA-VVNRR----KRGER-KP
E---------------TFDFLGFTH-------------------------------------------------------
--------------------------------------------------------------------------------
--------------------------
>DEfid|21698146|locus|VBIDesRet71890_0666|_extraction Retrontype RNAdirected DNA polymerase (EC 2.7.7.49)   [Desulfohalobium retbaense DSM 5692]
-------------------------------------------------------------------GVDGLTCAEYED-
--GLR--EGL-----KELHARVH-------R------GSY----RAQ---------------------------------
-----------------PSKRI-HI--PK------------PD--G-----------------HKRPI------------
------GIAA----LE-DKIVQHAVGKV-LS-AIYEEDF-------L---------------------------------
---GFSYGFRP------------------RR----------------------------GAHDA---LDAL---------
----NVG--LTHR---------------------KVSW-VL-DA--------DIQGFF-DTIS-----------------
-HEW--MIRF-L-EHRI---------ADPR------------------ILRLV---------RKWLRV------------
--------------------------------------------------------------------------------
------------------GV------------------------------------S-----E-D---------------
--------------------------------------------------------------------------------
---------------G---------V--WSQ-TS-M-----------GTP-----QGAVI------------------S-
PILGNIYL-----------------------------------------------------------HY-----------
--------VL--DQ------W-----------------V-----------------------------------------
-------------------------H-H-RRR-H---ARGDIIIVR----------YADDYVL-------------GFQ-
-----YRHE----AE---------------------------RFLTDLKA---------------------RL-D-----
----R--F----GLSL------H-P------EK----T---RLIEFG------------RFA-TESRR----KRGQG-KP
E---------------TFDFLGFTH-------------------------------------------------------
--------------------------------------------------------------------------------
--------------------------
>Bfid|45180964|locus|VBIBurRhi170666_0331|_extraction Mobile element protein   [Burkholderia rhizoxinica HKI 454]
-------------------------------------------------------------------GVDGVTWQSYEV-
--GLG--SNL-----RDLHRRVH-------T------GSY----RAL---------------------------------
-----------------PVLRR-YI--PK------------AD--A-----------------GLRPL------------
------GVAA----LE-DKLVQSVMVEV-LN-AIYEEDF-------L---------------------------------
---GFSYGFRP------------------GR----------------------------NQHDA---LDAL---------
----AAA--IQWR---------------------PVNW-IL-DA--------DIRSFF-DTVN-----------------
-RQW--LIRF-V-KHRV---------ADPR------------------VIRLI---------GKWLDA------------
--------------------------------------------------------------------------------
------------------GV------------------------------------L-----D-N---------------
--------------------------------------------------------------------------------
---------------G---------R--LMS-VQ-A-----------GTP-----QGSVI------------------C-
PLLANIYL-----------------------------------------------------------HY-----------
--------VF--DL------W-----------------I-----------------------------------------
-------------------------E-RWRRQ-R---ARGTVVVSR----------YADDTVV-------------GCQ-
-----HEAD----AL---------------------------RLMKELRQ---------------------RM-E-----
----E--F----DLTL------H-P------EK----T---RVLEFG------------RYA-AERRR----RKGMG-KP
Q---------------TFAYLGFTH-------------------------------------------------------
--------------------------------------------------------------------------------
--------------------------
>Sr.me.I4_extraction A new protein sequence entered manually
-------------------------------------------------------------------GVDGMTVAKYEE-
--RLE--QNL-----HDLCDRVH-------T------GSL----PAQ---------------------------------
-----------------PVRRV-YI--PK------------AD--G-----------------GKRPL------------
------GVPA----LE-DKIVQGAVAEV-LS-AVYEADF-------C---------------------------------
---GFSYGFRP------------------GR----------------------------NPHMA---LDAL---------
----HTA--IMSQ---------------------RVNW-ML-DA--------DIRSFF-DSVD-----------------
-HEW--LLQM-V-AHRI---------ADPR------------------ILQLI---------KLWLRA------------
--------------------------------------------------------------------------------
------------------GI------------------------------------L-----E-S---------------
--------------------------------------------------------------------------------
---------------G---------E--TYE-TD-R-----------GTP-----QGAGI------------------S-
PLLANIFL-----------------------------------------------------------HY-----------
--------IL--DL------W-----------------V-----------------------------------------
-------------------------H-QWRRR-H---ARGRIVIVR----------YADDFVM-------------GFE-
-----KKDD----AQ---------------------------EMLLALKE---------------------RL-G-----
----E--F----GLAL------H-E------GK----T---RLIEFG------------RFA-ALSRQ----RRGER-KP
E---------------TFAFLGFIH-------------------------------------------------------
--------------------------------------------------------------------------------
--------------------------
>Chlorobifid|21392973|locus|VBIChlPha122104_2646|_extraction Retrontype RNAdirected DNA polymerase (EC 2.7.7.49)   [Chlorobium phaeobacteroides DSM 266]
-------------------------------------------------------------------GTDGKSWKTYEA-
--QLE--ERL-----PKLHEEIH-------T------GSY----RAQ---------------------------------
-----------------PVKRV-YI--PK------------TD--G-----------------QKRPL------------
------GITA----IE-DKLVQQAVVTV-LN-QIYETEF-------Y---------------------------------
---GFSYGYRP------------------GR----------------------------APENA---LDAL---------
----ATA--ILKR---------------------PINW-IL-DA--------DLQKFF-DSIP-----------------
-HDK--LMAL-I-SIRV---------GDKR------------------ILRLI---------GKWLKT------------
--------------------------------------------------------------------------------
------------------GY------------------------------------I-----E-D---------------
--------------------------------------------------------------------------------
---------------G---------K--RYR-QT-E-----------GTP-----QGSVI------------------S-
PLLANIYL-----------------------------------------------------------HY-----------
--------VV--DE------W-----------------V-----------------------------------------
-------------------------E-QERRR-R---NNGEVIIIR----------YADDLVL-------------GFQ-
-----YKTE----AE---------------------------RYLEALSE---------------------RV-Q-----
----T--Y----GLKL------H-P------EK----T---SLKEFG------------RYA-EERRR----KRGEE---
--------------------------------------------------------------------------------
--------------------------------------------------------------------------------
--------------------------
>DEfid|23677855|locus|VBISorCel80414_10115|_extraction Retrontype RNAdirected DNA polymerase (EC 2.7.7.49)   [Sorangium cellulosum So ce56]
---------------------------------------------------------------------------MYGE-
--ELD--ARL-----LDLQDRIL-------R------GSY----HPQ---------------------------------
-----------------PVRRV-HI--PK------------GS--G------------------TRPL------------
------GIPA----LE-DKIVQQAVRRG-LE-LIYESMF-------L---------------------------------
---GFSYGFRP------------------RR----------------------------STHDA---LDAL---------
----AVA--IGKR---------------------KVNW-IV-DA--------DIRAFY-DTIA-----------------
-HAW--MQRF-I-EHRI---------GDRR------------------LVRLL---------MKWLHA------------
--------------------------------------------------------------------------------
------------------GV------------------------------------M-----E-D---------------
--------------------------------------------------------------------------------
---------------G---------V--LHE-VD-E-----------GTP-----QGGII------------------S-
PLMANIYL-----------------------------------------------------------HY-----------
--------VL--DL------W-----------------A-----------------------------------------
-------------------------H-AWRKR-H---ARGEVYIVR----------YADDVVM-------------GFE-
-----DGRD----AR---------------------------SMRAALSK---------------------RL-A-----
----S--F----GLEL------H-P------DK----T---RVLFFG------------RYA-YEKCE----RRGLR-KP
A---------------TFDFLGFTH-------------------------------------------------------
--------------------------------------------------------------------------------
--------------------------
>Gfid|32294365|locus|VBIPseHal105694_0399|_extraction Reverse transcriptase   [Pseudoalteromonas haloplanktis TAC125]
--------------------------------------------------------------------------------
--------------------------------------------------------------------------------
--------------------------------------------------------------------------------
--------------------------------------------------------------------------------
--------------------------------------------------------------------------------
----------------------------------KVNW-VL-DL--------DISKFF-DTVE-----------------
-HDW--LIKF-I-EHRI---------GDKR------------------IIRLI---------RQWIKV------------
--------------------------------------------------------------------------------
------------------GT------------------------------------V-----D-SH--------------
--------------------------------------------------------------------------------
---------------G---------H--RQQ-ST-I-----------GTP-----QGAVI------------------S-
PLLANIYL-----------------------------------------------------------HY-----------
--------SF--DL------W-----------------L-----------------------------------------
-------------------------N-K-QRK-Y---ARGNVTIIR----------YADDAVL-------------GFQ-
-----KHQD----AI---------------------------DCQRALTQ---------------------RL-L-----
----C--F----GLKV------H-P------NK----T---KLIRFG------------RFAPTQYRE----NPSRG-KP
G---------------TFDFLGFTH-------------------------------------------------------
--------------------------------------------------------------------------------
--------------------------
>Ps.tu.I1/AAOH01000003/353461..355380/Pseudoalteromonas_extraction tunicata/Bacterial E2/ORF Sequence %28a.a%29
-------------------------------------------------------------------GIDGITMPAYQQ-
--QLV--GNI-----TRLSDALK-------H------KRF----RAN---------------------------------
-----------------DIKRV-FI--PK------------AN--G-----------------KQRPL------------
------GLPT----VD-DKLVQQGVSQI-LQ-SIWEADF-------L---------------------------------
---PNSYGYRP------------------NK----------------------------SAHQA---LHSL---------
----ALN--LQFK---------------------GYGY-IV-EA--------DIKGFF-NNLD-----------------
-HNW--LMKM-L-KQRI---------DDKA------------------MLSLI---------SQWLKA------------
--------------------------------------------------------------------------------
------------------RI------------------------------------K-----S-PE--------------
--------------------------------------------------------------------------------
---------------G---------V--FEY-PK-S-----------GTP-----QGGII------------------S-
PVLANIYL-----------------------------------------------------------HY-----------
--------AL--DL------W-----------------F-----------------------------------------
-------------------------E-KKVKP-R---MRGRAMLIR----------YADDFVC-------------AFQ-
-----YAND----AE---------------------------RFYEVLPK---------------------RL-K-----
----K--F----NLEV------A-E------EK----T---SLLRFS------------RFHPSRKRQ------------
-----------------FVFLGFAF-------------------------------------------------------
--------------------------------------------------------------------------------
--------------------------
>Gfid|115643628|locus|VBIThiNit264030_1141|_extraction Retrontype RNAdirected DNA polymerase (EC 2.7.7.49)   [Thioalkalivibrio nitratireducens DSM 14787]
--------------------------------------------------------------------------------
------------------MERLK-------T------KRY----RTK---------------------------------
-----------------LVRRC-YI--PK------------EN--G-----------------QERAL------------
------GIPA----LE-DKLVQLACAKL-LT-AIYEQDF-------L---------------------------------
---PVSYGYRP------------------GR----------------------------DAKEA---VGDL---------
----GFN--LQYG---------------------RFGH-VV-EA--------DIQGFF-DHLD-----------------
-HDW--LLRM-L-ALRI---------DDRA------------------FLHLI---------RKWLKA------------
--------------------------------------------------------------------------------
------------------GI------------------------------------L-----D-TD--------------
--------------------------------------------------------------------------------
---------------G---------Q--VLH-PD-A-----------GTP-----QGGIV------------------S-
PILANVYL-----------------------------------------------------------HY-----------
--------AL--DL------W-----------------F-----------------------------------------
-------------------------E-RVVRP-R---CRGQALLIR----------YADDYVC-------------AFQ-
-----YREE----AE---------------------------GFYRVLPK---------------------RL-A-----
----K--F----GLAV------A-P------EK----T---RILRFS------------RFHPGLPRR------------
-----------------FAFLGFEL-------------------------------------------------------
--------------------------------------------------------------------------------
--------------------------
>Afid|190138491|locus|VBIRhiEtl298076_5694|_extraction Retrontype RNAdirected DNA polymerase    [Rhizobium etli bv. mimosae str. Mim1]
-------------------------------------------------------------------GIDGRTADDYEK-
--DLE--ANL-----ESLRIRMM-------S------GSY----RAP---------------------------------
-----------------PVRRH-YI--PK------------AD--G-----------------SRRPL------------
------GIPT----IE-DKVAQRAIVML-LE-PIYEEDF-------L---------------------------------
---DCSFGFRP------------------ER----------------------------SAHDA---IRTL---------
----RDG--IMDT---------------------GQRW-VI-DA--------DISKYF-DSID-----------------
-HGH--LRSF-L-DLRI---------RDGV------------------IRRMI---------DKWLNA------------
--------------------------------------------------------------------------------
------------------GV------------------------------------L-----D-Q---------------
--------------------------------------------------------------------------------
---------------G---------T--SSR-SV-A-----------GTP-----QGGVI------------------S-
PLLANILL-----------------------------------------------------------LH-----------
--------VL--DR------W-----------------F-----------------------------------------
-------------------------V-EVVKP-R---LKRRCQMVR----------YADDFVM-------------SFE-
-----DHLD----GR---------------------------RMLAVLGK---------------------RF-E-----
----R--Y----GLRL------H-P------DK----T---RYVDF------------------RFRRPHG---------
--------------------------------------------------------------------------------
--------------------------------------------------------------------------------
--------------------------
>DEfid|42685679|locus|VBIStiAur43712203747_3158|_extraction Retrontype RNAdirected DNA polymerase (EC 2.7.7.49)   [Stigmatella aurantiaca DW4/31 (Prj:54333)]
-------------------------------------------------------------------GIDRQTAKDYEA-
--NLE--VNL-----KSLLERIK-------S------GRY----KAP---------------------------------
-----------------PVRRT-YI--PK------------AD--G-----------------SQRPL------------
------GIPT----FE-DKVAQRAIVLL-LE-PIYEQDF-------R---------------------------------
---PFSFGFRP------------------GR----------------------------SAHQA---LREL---------
----RSS--ILER---------------------NGRW-VL-DV--------DLRRYF-DTIE-----------------
-HGK--LREV-L-ARRV---------ADGV------------------VRRMI---------DKWLKA------------
--------------------------------------------------------------------------------
------------------GV------------------------------------L-----E-E---------------
--------------------------------------------------------------------------------
---------------G---------P--LLR-LE-Q-----------GTP-----QGGVI------------------S-
PLLANVYL-----------------------------------------------------------HY-----------
--------VL--DE------W-----------------Y-----------------------------------------
-------------------------E-REVVP-R---MKGKCSLIR----------YADDLVM-------------VFE-
-----DFLD----CR---------------------------RVLEVLGK---------------------RL-A-----
----K--Y----GLTL------H-P------GK----T---RMVDF------------------RFKRPGGGQHPAT-QA
T---------------TFDFLGFTH-------------------------------------------------------
--------------------------------------------------------------------------------
--------------------------
>Bacteroidetesfid|61290805|locus|VBINiaKor154066_6177|_extraction Mobile element protein   [Niastella koreensis GR2010]
-------------------------------------------------------------------GVDEETWIDYHK-
--QRE--TRI-----PQLLAAFK-------S------GNY----RAP---------------------------------
-----------------NIRRV-YI--PK------------DK--G-----------------KLRPL------------
------GLPT----VE-DKVLQTAVTRV-LR-PVYEDIF-------Y---------------------------------
---HSSYGFRP------------------GK----------------------------SQHQA---LEEL---------
----TRQ--VSLE---------------------GKRY-II-DA--------DMQNYF-GSIN-----------------
-HQC--LRDL-L-DLRI---------KDGV------------------IRKMI---------DKWLKA------------
--------------------------------------------------------------------------------
------------------GI------------------------------------L-----D-N---------------
--------------------------------------------------------------------------------
---------------G---------Q--LVY-PT-E-----------GTP-----QGGSI------------------S-
PLISNVYL-----------------------------------------------------------HY-----------
--------VL--DE------W-----------------F-----------------------------------------
-------------------------Y-QQIRP-L---LKGDSFLIR----------FADDFLL-------------GFT-
-----NKED----AL---------------------------RVMHVLPK---------------------RL-G-----
----K--Y----GLML------H-P------EK----T---KLIDL------------------TTKK-GG---PDQ-EK
N---------------TFDFLGFCH-------------------------------------------------------
--------------------------------------------------------------------------------
--------------------------
>Gfid|22095829|locus|VBIHalHal112047_0768|_extraction Retrontype RNAdirected DNA polymerase (EC 2.7.7.49)   [Halorhodospira halophila SL1]
--------------------------------------------------------------------------------
--------------------------------------------------------------------------------
--------------------------------------------------------------------------------
--------------------------------------------------------------------------------
--------------------------------------------------------------------------------
--------------------------------------------------------------------------------
--------------------------------------------------------------------------------
--------------------------------------------------------------------------------
--------------------------------------------------------------------------------
--------------------------------------------------------------------------------
----------------------------------------------------------MV------------------S-
PLLANVFL-----------------------------------------------------------HE-----------
--------VL--DE------W-----------------F-----------------------------------------
-------------------------E-TQAKP-R---LRGPAQLVR----------YADDAVL-------------LFK-
-----LRDD----AE---------------------------RVLKVLPR---------------------RF-E-----
----K--Y----GLEL------H-P------EK----T---RLIGFQ------------RPP-------RNVKRPWPK-P
E---------------TFDLLGFTL-------------------------------------------------------
--------------------------------------------------------------------------------
--------------------------
>DEfid|23659127|locus|VBISorCel80414_0791|_extraction Retrontype RNAdirected DNA polymerase (EC 2.7.7.49)   [Sorangium cellulosum So ce56]
-------------------------------------------------------------------GVDGITKEQYGQ-
--DLE--HNV-----RDLHARMK-------S------MRY----RHQ---------------------------------
-----------------PIRRV-HI--PK------------ER--G-----------------KTRPI------------
------GISC----TE-DKIVQAAVREM-LE-VIYEPVF-------R---------------------------------
---DVSYGFRP------------------GR----------------------------SAHDA---LRAL---------
----NRM--LL-G---------------------GVEW-IL-EA--------DIESFF-DSID-----------------
-RTK--LMEM-L-QARV---------ADKS------------------LLRLV---------GKCLHV------------
--------------------------------------------------------------------------------
------------------GV------------------------------------L-----D-G---------------
--------------------------------------------------------------------------------
---------------A---------E--FYA-PE-D-----------GTV-----QGSVL------------------S-
PLLGNVYL-----------------------------------------------------------HH-----------
--------VL--DL------W-----------------I-----------------------------------------
-------------------------E-REVQP-R---LVGKATLIR----------YADDFII-------------GFE-
-----REDD----AK---------------------------RVTEVLPR---------------------RF-E-----
----R--Y----GLKL------H-P------DK----T---RLLPFG------------RPD-------NG--QPGGKGP
A---------------TFDFLGFTH-------------------------------------------------------
--------------------------------------------------------------------------------
--------------------------
>Gfid|42464802|locus|VBIXenNem38452_2364|_extraction Ribonuclease III (EC 3.1.26.3)   [Xenorhabdus nematophila ATCC 19061]
-------------------------------------------------------------------GIDRMTKAAYGE-
--HLD--GNI-----HNLILRIR-------R------GTY----RPK---------------------------------
-----------------AARIT-QI--PK------------ED--G-----------------SKRPL------------
------AISC----TE-DKLVQLAVSDI-LS-RIYEPLF-------L---------------------------------
---PCSYGFRP------------------GL----------------------------NCHAA---LKAL---------
----QQQ--TYRN---------------------WNGA-VV-EI--------DIRKYF-NTIP-----------------
-HIE--LMSL-L-RKKI---------SDRR------------------FLRLI---------EVLITA------------
--------------------------------------------------------------------------------
------------------PV------------------------------------I-----E-G---------------
--------------------------------------------------------------------------------
---------------K---------Q--VSE-NV-R-----------GCP-----QGSIL------------------S-
PVLANIYL-----------------------------------------------------------HQ-----------
--------VI--DE------W-----------------F-----------------------------------------
-------------------------D-EISRS-H---IHGRAEMVR----------YADDRVF-------------TFE-
-----FMSE----AE---------------------------RFYKVLPK---------------------RL-N-----
----K--Y----GLEL------H-D------DK----S---QRIPAG------------HIAALRASQ-------SGRRL
P---------------TFNFLGFTC-------------------------------------------------------
--------------------------------------------------------------------------------
--------------------------
>Gfid|35290299|locus|VBILegLon159544_1142|_extraction Ribonuclease III (EC 3.1.26.3)   [Legionella longbeachae NSW150]
-------------------------------------------------------------------GIDGVTKEVYGK-
--KLE--DNL-----QDLLARIR-------R------HAY----TPQ---------------------------------
-----------------ASRLV-EI--PK------------ED--G-----------------STRPL------------
------AISC----FE-DKIVQMAVTKL-LT-AIYEPLF-------L---------------------------------
---PCSYGYRE------------------GK----------------------------NGHEA---LRAL---------
----MKY--SNEF---------------------RKGA-TL-EI--------DLRKYF-NTIP-----------------
-HGK--LLEI-L-EKKI---------TDRR------------------FLKLI---------RKLIRS------------
--------------------------------------------------------------------------------
------------------PV------------------------------------V-----A-N---------------
--------------------------------------------------------------------------------
---------------G---------K--AEL-NE-L-----------GCP-----QGSII------------------S-
PILSNIYL-----------------------------------------------------------HS-----------
--------VV--DS------W-----------------F-----------------------------------------
-------------------------D-EISKS-H---LIGKTAMVR----------FADDMVF-------------LFQ-
-----RSED----AE---------------------------KFYKVLPK---------------------RL-E-----
----K--Y----GLQL------H-V------DK----S---SLLKSG------------SKEAEEADT-------RGERL
Q---------------TYKFLGFTC-------------------------------------------------------
--------------------------------------------------------------------------------
--------------------------
>Afid|22828908|locus|VBIOriTsu129072_1468|_extraction Ribonuclease III (EC 3.1.26.3)   [Orientia tsutsugamushi str. Ikeda]
-------------------------------------------------------------------GIDGITKEDYGK-
--KLK--ANL-----LSLLTRIR-------K------GQY----QAK---------------------------------
-----------------PARIV-KI--PK------------ED--G-----------------GKRPL------------
------VISC----FE-DKIIESTVSKI-LN-SVFEPIF-------L---------------------------------
---KYSYGFHP------------------KL----------------------------NAHDA---LREL---------
----NRL--TYNF---------------------NKGA-IV-EI--------DITKCF-NTIK-----------------
-HCE--LMEF-L-RKRI---------SDKK------------------FLRLV---------MKLIET------------
--------------------------------------------------------------------------------
------------------PI------------------------------------I-----E-N---------------
--------------------------------------------------------------------------------
---------------D---------T--IVT-NK-E-----------GCR-----QGSIV------------------S-
PILANVFL-----------------------------------------------------------HY-----------
--------VI--DS------W-----------------F-----------------------------------------
-------------------------A-KISEE-N---LIGQTGMVR----------YCDDMVF-------------VFE-
-----SEAD----AK---------------------------RFYDVLPK---------------------RL-N-----
----K--Y----GLNI------N-E------AK----S---QMIKSG------------RDHAAN---------------
--------------------------------------------------------------------------------
--------------------------------------------------------------------------------
--------------------------
>clostridiafid|115615051|locus|VBIDehSp228777_0955|_extraction RNAdirected DNA polymerase (Reverse transcriptase)   [Dehalobacter sp. CF]
-------------------------------------------------------------------GVDKVTAKEFAE-
--ELK--QNI-----ENLAEHLE-------K------KRY----RAK---------------------------------
-----------------LLRRV-DI--PK------------GE--G-----------------KTRPL------------
------GIPA----IA-DKLVQSAAAKI-LE-AIYEQDF-------L---------------------------------
---ASSYGYRP------------------KV----------------------------SAHTA---IKDL---------
----SKE--LNYG---------------------DYSY-IV-EA--------DIKGFF-QNID-----------------
-HAW--LIRM-L-EQRI---------DDKA------------------FVGLI---------KKWLKA------------
--------------------------------------------------------------------------------
------------------GI------------------------------------L-----K-QD--------------
--------------------------------------------------------------------------------
---------------G---------E--VEH-PI-T-----------GSP-----QGGII------------------S-
PILANTYL-----------------------------------------------------------HY-----------
--------VL--DL------W-----------------F-----------------------------------------
-------------------------E-KIVKP-N---CEGEAYLCR----------YCDDFVC-------------AFQ-
-----YKGD----AD---------------------------KFYRSLPK---------------------RL-E-----
----K--F----GLEL------A-V------DK----T---QIIQFN------------RWL----RK----------QS
S---------------SFEYLGFEF-------------------------------------------------------
--------------------------------------------------------------------------------
--------------------------
>Ac.ma.I1/CP000840.1/228971..230873/Acaryochloris_extraction marina/Bacterial E/ORF Sequence %28a.a%29
-------------------------------------------------------------------GVDGVTKAEYQE-
--NLE--TNL-----QNLHLKLR-------Q------MSY----RPQ---------------------------------
-----------------PVRQV-EI--PK------------ED--G-----------------SMRPL------------
------GISC----TE-DKVVQEMTRRI-LE-AIYEPVF-------I---------------------------------
---DTSYGFRP------------------KR----------------------------SCHDA---LRQL---------
----NRE--VMRK---------------------PVNW-VA-DI--------DLAKFF-DTMP-----------------
-HQE--ILSV-L-SIRI---------KDGN------------------LLRLI---------ARMLKA------------
--------------------------------------------------------------------------------
------------------GI------------------------------------Q-----T-P---------------
--------------------------------------------------------------------------------
---------------G---------G--VVY-DE-L-----------GSP-----QGSIV------------------S-
PVIANIFL-----------------------------------------------------------DY-----------
--------VL--DQ------W-----------------F-----------------------------------------
-------------------------T-NVVRH-H---CRGYCAIIR----------YADDVAA-------------VFE-
-----HEED----AI---------------------------RFMRVLPR---------------------RL-E-----
----K--Y----GLRL------N-T------KK----T---HLLAFG------------KRNARRCFQ-------TGQRP
S---------------TFDFLGLTH-------------------------------------------------------
--------------------------------------------------------------------------------
--------------------------
>gi|296169325|ref|ZP_06850953.1|_extraction RNAdirected DNA polymerase %5BMycobacterium parascrofulaceum ATCC BAA614%5D
-------------------------------------------------------------------GADGTAPRSVGAA
E-AV---GLL-----QRLREELK-------E------RIF----RPD---------------------------------
-----------------PVREV-MI--PK------------AN--G-----------------KLRRL------------
------GIAT----VA-DRVVQASLKLV-LE-PIFEADF-------H---------------------------------
---PCAYGFRP------------------GR----------------------------RAQDA---IAEI---------
----HHLASGSR----------------------AYHW-VF-EG--------DITACF-DEIS-----------------
-HSA--LMGR-V-RRRV---------GDKR------------------VLALV---------KSFLKA------------
--------------------------------------------------------------------------------
------------------GI------------------------------------L-----S-KD--------------
--------------------------------------------------------------------------------
---------------L---------G--YRD-TI-T-----------GTP-----QGGIL------------------S-
PLLSNVAL-----------------------------------------------------------SV-----------
--------LD--EH-FAAK-W-----------------KALG--------------------------------------
----------------------PEWT-RAKHRRA---GVPTMKIVR----------YADDFCV-------------MVH-
----GTRAD----AE---------------------------ALWDEIAA---------------------VL-A-----
----P--M----GLRL------S-V------EK----S---RICHVD---------------------------------
E---------------GFEFLGFRI-------------------------------------------------------
--------------------------------------------------------------------------------
--------------------------
>gi|260905481|ref|ZP_05913803.1|_extraction RNAdirected DNA polymerase %5BBrevibacterium linens BL2%5D
-------------------------------------------------------------------GVDGVAPRSLLHG
Q-AV---EVL-----TMIRRQVK-------T------GEF----RPL---------------------------------
-----------------PVRER-RI--PK------------SN--G-----------------KTRSL------------
------GIPT----LA-DRVVQASLKLV-LE-PIFEADF-------Y---------------------------------
---PSSYGFRP------------------RR----------------------------RAQDA---IAEI---------
----HKFTSRPL----------------------NYEW-VF-EA--------DITACF-DEID-----------------
-HTG--LIQR-L-RGRI---------TDKR------------------VLALV---------RRFLKA------------
--------------------------------------------------------------------------------
------------------GI------------------------------------L-----S-ED--------------
--------------------------------------------------------------------------------
---------------G---------V--NRN-TH-T-----------GTP-----QGGIL------------------S-
PLLANIAL-----------------------------------------------------------SG-----------
--------LD--DH-FQKK-W-----------------ESLG--------------------------------------
----------------------PSWT-RAKLRRR---GIPVMKLIR----------YADDFVV-------------LVH-
----GSVEH----VE---------------------------ALWHEVAE---------------------VL-A-----
----P--M----GLRL------S-V------EK----T---KVTHID---------------------------------
E---------------GFDFLGWRI-------------------------------------------------------
--------------------------------------------------------------------------------
--------------------------
>gi|336177663|ref|YP_004583038.1|_extraction RNAdirected DNA polymerase %5BFrankia symbiont of Datisca glomerata%5D
-------------------------------------------------------------------GVDGRTAASIVAR
I-GIP--EYL-----DGLRSALK-------D------RSF----RPL---------------------------------
-----------------PVRER-MI--PK------------AG--G-----------------KLRRL------------
------GIAT----IT-DRVVQASLKLA-LE-PIFEADF-------L---------------------------------
---PCSYGFRP------------------MR----------------------------RAHDA---VAEI---------
----RYLTSKPR----------------------CYEW-IV-EG--------DIKACF-DEIS-----------------
-HTS--LTGR-V-RARI---------GDRR------------------VLALV---------KAFLKS------------
--------------------------------------------------------------------------------
------------------GI------------------------------------L-----V-ED--------------
--------------------------------------------------------------------------------
---------------R---------L--VRP-TT-A-----------GTP-----QGSIL------------------S-
PLLSNVAL-----------------------------------------------------------SV-----------
--------LD--EH-VARS-P-----------------GGPG--------------------------------------
----------------------TGKTEKAKRLRH---GLPNFKLVR----------YADDWCL-------------VIK-
----GTKAD----AE---------------------------ALREEIAG---------------------VL-S-----
----T--M----GLRL------S-R------EK----T---LITHID---------------------------------
D---------------GLDFLGWRI-------------------------------------------------------
--------------------------------------------------------------------------------
--------------------------
>Ca.ac.I1/CP001700/4538431_extraction 4540611/Catenulispora acidiphila/Unclassified/Unclassified/ORF Sequence %28a.a%29
-------------------------------------------------------------------GIDGRTVSRIEGQ
--GVE--EFL-----AGLRESLK-------S------GEF----WPV---------------------------------
-----------------PVKER-MI--PK------------AN--G-----------------KLRRL------------
------GIPT----VA-DRVVQAALKLV-LE-PIFEVDF-------E---------------------------------
---PCSYGFRP------------------NR----------------------------RAHDA---IAEI---------
----HHYAS--R----------------------GYEW-VL-EG--------DIEACF-DNID-----------------
-HTA--LMGR-V-RERV---------GDKR------------------VLRLI---------KAFLKS------------
--------------------------------------------------------------------------------
------------------GI------------------------------------F-----S-EG--------------
--------------------------------------------------------------------------------
---------------R---------A--VRD-TR-T-----------GTP-----QGGIL------------------S-
PLLANVAL-----------------------------------------------------------AV-----------
--------LD--EH-FAQV-W-----------------QETG--------------------------------------
----------------------RTWAARDWHRRR---GGATFKLVR----------YADDFVI-------------LAY-
----GSRQH----VE---------------------------DLTADVAQ---------------------VL-S-----
----T--V----GLRL------S-P------TK----T---AVAHID---------------------------------
E---------------GFDFLGFRI-------------------------------------------------------
--------------------------------------------------------------------------------
--------------------------
>Rh.js.I1/CP000433/185762_extraction 187934/Rhodococcus jostii/Unclassified/Unclassified/ORF Sequence %28a.a%29
-------------------------------------------------------------------GVDGMTVADVEAS
V-GMS--GFL-----DDLRTQLK-------D------GSF----RPL---------------------------------
-----------------PVRER-KI--PK------------PGGSG-----------------KVRKL------------
------GIPT----VA-DRVVQAALKLV-LE-PIFEADF-------L---------------------------------
---PVSYGFRP------------------KR----------------------------RAHDA---VAEI---------
----QYFGT--K----------------------GYRW-VL-DA--------DIEACF-DSIE-----------------
-HTA--LMGR-V-RERV---------KDKR------------------VLLLV---------KSFLKA------------
--------------------------------------------------------------------------------
------------------GV------------------------------------M-----S-ET--------------
--------------------------------------------------------------------------------
---------------G---------H--HED-NP-T-----------GTP-----QGGIL------------------S-
PLLANIAL-----------------------------------------------------------SV-----------
--------LD--EH-VHGP-W-----------------QPGGAM------------------------------------
----------------------STPTGRALRRRR---GLPNWRIVR----------YADDFVV-------------LVF-
----GSCDD----VN---------------------------DLREEIAD---------------------VI-A-----
----P--L----GLRF------S-E------SK----T---RVVHMG---------------------------------
E---------------GFDFLGFRL-------------------------------------------------------
--------------------------------------------------------------------------------
--------------------------
>gi|317124020|ref|YP_004098132.1|_extraction RNAdirected DNA polymerase %5BIntrasporangium calvum DSM 43043%5D
-------------------------------------------------------------------GVDGVTVRQIRQR
G-EVG--VFL-----AGIAASLR-------D------GTY----RPA---------------------------------
-----------------PVRRV-LI--PK------------PG--G-----------------KSRPL------------
------GIPT----VT-DRVVQQSLRMV-LE-PIFEADF-------L---------------------------------
---PVSYGFRP------------------KR----------------------------RAHDA---VAEI---------
----HFYAG--R----------------------GYRW-VL-DA--------DIEGCF-DHID-----------------
-HTA--LLGL-V-RERI---------KDKK------------------TVALV---------RAFLKA------------
--------------------------------------------------------------------------------
------------------GV------------------------------------L-----S-DL--------------
--------------------------------------------------------------------------------
---------------G---------L--EAA-AG-E-----------GTP-----QGGII------------------S-
PLLANIAL-----------------------------------------------------------SV-----------
--------LD--EA-IMAP-W-----------------AQGGDQ------------------------------------
----------------------STQTGRAKRRYH---GLGNWRIVR----------YADDFVI-------------MTN-
----GSRDD----VL---------------------------ALKEQAAE---------------------VL-A-----
----R--V----GLRL------S-E------SK----T---RVTHLS---------------------------------
E---------------GIDFLGFHI-------------------------------------------------------
--------------------------------------------------------------------------------
--------------------------
>Actinobacteriafid|115168014|locus|VBIMycSme175119_3779|_extraction Retrontype RNAdirected DNA polymerase (EC 2.7.7.49)   [Mycobacterium smegmatis JS623]
-------------------------------------------------------------------GIDKRTARGIEAS
ADGVA--GFL-----EQLREALR-------S------GTF----RPV---------------------------------
-----------------PVRRV-EI--PK------------AS--G-----------------KVRKL------------
------GIPT----VA-DRVVQASLKLV-LE-PVFETDF-------S---------------------------------
---DSSYGFRP------------------RR----------------------------RAQDA---IEDI---------
----RMFAH--R----------------------GYEW-VF-EA--------DIAACF-DEID-----------------
-HSA--LLQQ-V-RGRI---------GDKR------------------ILGLV---------KAFLKA------------
--------------------------------------------------------------------------------
------------------GV------------------------------------L-----D-TD--------------
--------------------------------------------------------------------------------
---------------G---------D--TYD-TF-T-----------GTP-----QGGIL------------------S-
PLLANIAL-----------------------------------------------------------SV-----------
--------ID--DH-FDTQ-W-----------------A---AH------------------------------------
----------------------RNGSARRSHRQH---GGATYRLVR----------YADDFVV-------------LVY-
----GEREH----AE---------------------------QLWEHMSD---------------------LL-A-----
----P--M----GLRL------A-P------DK----T---QVVHID---------------------------------
E---------------GFDFLGFRLQ------------------------------------------------------
--------------------------------------------------------------------------------
--------------------------
>Sr.me.I2/AE006469/1065613..1067822/Sinorhizobium_extraction meliloti/Unclassified/ORF Sequence %28a.a%29
-------------------------------------------------------------------GVDGMTVGRIRNR
--SEH--RFL-----VDLQADLR-------S------GAY----RPS---------------------------------
-----------------PARRK-LI--PK------------AGKPG-----------------QFRPL------------
------GIPT----IR-DRVVQGAAKIL-LE-PIFEAQF-------W---------------------------------
---HVSYGFRP------------------GR----------------------------NTHGA---LEYI---------
----RRAALPQK-RDEDTRRN-----------RLPYPW-VI-EG--------DIKGCF-DNIN-----------------
-HHH--LLER-M-RKRI---------GDRR------------------VVRLV---------GLFLKA------------
--------------------------------------------------------------------------------
------------------GV------------------------------------L-----T-ED--------------
--------------------------------------------------------------------------------
---------------Q---------F--LR--TD-A-----------GTP-----QGGII------------------S-
PLLANIAL-----------------------------------------------------------SA-----------
--------IE--ER-YER--W------TYHRKKTQARRKSNGVA------------------------------------
----------------------AAASARDSDRIA---GRCVYLPVR----------YADDFVV-------------LVS-
----GSLEE----AM---------------------------AEKSALAD---------------------YLIK-----
----T--T----GLTL------L-P------EK----T---KVTAMT---------------------------------
E---------------GFEFLGFRF-------------------------------------------------------
--------------------------------------------------------------------------------
--------------------------
>Bacteroidetesfid|32443874|locus|VBISpiLin97822_6935|_extraction Putative reverse transcriptase   [Spirosoma linguale DSM 74]
-------------------------------------------------------------------GIDGMTVGSIRQR
I-GEA--PFL-----ATLQQQLR-------T------GSY----KPS---------------------------------
-----------------PCRRK-LI--PK------------AGKPG-----------------KFRPL------------
------GIPT----IA-DRVVQSAIKQV-LE-PILEARF-------W---------------------------------
---PVSYGFRP------------------GR----------------------------GCHGA---LEHI---------
----RMSMRPRKVNKQDNKRH-----------EMPYQW-VI-EG--------DIQSCF-DHID-----------------
-HHQ--LMDR-I-RQHS---------ADRR------------------VNQLL---------VQFLKA------------
--------------------------------------------------------------------------------
------------------GI------------------------------------L-----S-EE--------------
--------------------------------------------------------------------------------
---------------Q---------F--LR--TD-A-----------GTP-----QGGIV------------------S-
PLLANVAL-----------------------------------------------------------GL-----------
--------IE--ER-YER--W------VNHQTKRRQSRQCDGIK------------------------------------
----------------------AAMWSRSVDRQA---GRAVYFPFR----------YADDFVI-------------LVS-
----GTQEN----AQ---------------------------AERKVLQT---------------------LLQE-----
----K--M----GLTL------S-P------EK----T---KITPLT---------------------------------
E---------------GFQFLGHRV-------------------------------------------------------
--------------------------------------------------------------------------------
--------------------------
>DEfid|42684501|locus|VBIStiAur43712203747_2581|_extraction Mobile element protein   [Stigmatella aurantiaca DW4/31 (Prj:54333)]
-------------------------------------------------------------------GVDGLTARKVVAK
--GVD--TFI-----DEVRKELR-------S------GAY----RPC---------------------------------
-----------------PVRRV-LI--PK------------PGQPW-----------------KFRPL------------
------GIPT----VR-DRVVQAAVKNI-LE-PIFEADF-------F---------------------------------
---PSSYGFRP------------------GR----------------------------SAHAA---LEEL---------
----RKLLLPQHANTEAGTEI-----------RLPYQW-AI-EG--------DIKGCF-DNID-----------------
-HHG--LMER-V-RRRV---------GDTK------------------VNRLI---------VAFLKA------------
--------------------------------------------------------------------------------
------------------GV------------------------------------M-----A-EE--------------
--------------------------------------------------------------------------------
---------------Q---------F--LR--SS-T-----------GTP-----QGGIL------------------S-
PLLANIAL-----------------------------------------------------------AV-----------
--------ID--ER-YERHVWPRRTPTLLHDTRMVQLR------------------------------------------
-----------------------AAQNRNNDRRSRRDGRLVLVPIR----------YADDFII-------------LVGA
KPGPGSHERARTAAL---------------------------AEKAALAA---------------------LLKE-----
----T--L----NLEL------S-E------AK----T---AITPVT---------------------------------
S---------------PMRFLGHHV-------------------------------------------------------
--------------------------------------------------------------------------------
--------------------------
>S.f.I1/CP001383.1/1091555..1093825/Shigella_extraction flexneri/Bacterial A/ORF Sequence %28a.a%29
-------------------------------------------------------------------GVDGVNKTMLQA-
--RLA--VEL-----QILRDELL-------S------GHY----QPL---------------------------------
-----------------PARRV-YI--PK------------SN--G-----------------KLRPL------------
------GIPA----LR-DRIVQRAMLMA-ME-PIWESDF-------H---------------------------------
---TLSYGFRP------------------ER----------------------------SVHHA---IRTV---------
----KLQLTDCGE-T-------------------RGRW-VI-EG--------DLSSYF-DTVH-----------------
-HRL--LMKA-V-RRRI---------SDAR------------------FMTLL---------WKTIKA------------
--------------------------------------------------------------------------------
------------------GH------------------------------------I-------DV--------------
--------------------------------------------------------------------------------
---------------G---------L--FRA-AS-E-----------GVP-----QGGVI------------------S-
PLLSNIML-----------------------------------------------------------NE-----------
--------FD--QY-LHER-Y------LSGKARKDRWYWNNSIQ------------------------------------
----------------------RGRSTAVRENWQ---WKPAVAYCR----------YADDFVL-------------IVK-
----GTKAQ----AE---------------------------AIREECRG---------------------VLEG-----
----S--L----KLRL------N-M------DK----T---KITHVN---------------------------------
D---------------GFIFLGHRI-------------------------------------------------------
--------------------------------------------------------------------------------
--------------------------
>E.c.I4/AB024946/48555..50824/Escherichia_extraction coli/Bacterial A/ORF Sequence %28a.a%29
-------------------------------------------------------------------GVDGVNKTMLQA-
--RLA--VEL-----QILRDELL-------S------GHY----QPL---------------------------------
-----------------PARRV-YI--PK------------SN--G-----------------KLRPL------------
------GIPA----LR-DRIVQRAMLMA-ME-PIWESDF-------H---------------------------------
---TLSYGFRP------------------ER----------------------------SVHHA---IRTV---------
----KLQLTDCGE-T-------------------RGRW-VI-EG--------DLSSYF-DTVH-----------------
-HRL--LMKA-V-RRRI---------SDAR------------------FMTLL---------WKTIKA------------
--------------------------------------------------------------------------------
------------------GH------------------------------------I-------DV--------------
--------------------------------------------------------------------------------
---------------G---------L--FRA-AS-E-----------GVP-----QGGVI------------------S-
PLLSNIML-----------------------------------------------------------NE-----------
--------FD--QY-LHER-Y------LSGKARKDRWYWNNSIQ------------------------------------
----------------------RGRSTAVRENWQ---WKPAVAYCR----------YADDFVL-------------IVK-
----GTKAQ----AE---------------------------AIREECRG---------------------VLEG-----
----S--L----KLRL------N-M------DK----T---KITHVN---------------------------------
D---------------GFIFLGHRI-------------------------------------------------------
--------------------------------------------------------------------------------
--------------------------
>Afid|20797198|locus|VBIAgrRad129173_0726|_extraction Retrontype RNAdirected DNA polymerase (EC 2.7.7.49)   [Agrobacterium radiobacter K84]
-------------------------------------------------------------------GIDGMDKQRLQV-
--KLD--QHL-----DDLRTSLL-------E------ESY----RPQ---------------------------------
-----------------PVKRI-YI--PK------------SN--G-----------------KLRPL------------
------GIPT----LT-DRIVQRAMLMA-ME-PIWESDF-------H---------------------------------
---RLSYGFRP------------------ER----------------------------SVHHA---VRTV---------
----RIQLQDGADTT-------------------RGRW-II-EG--------DLASYF-DTVH-----------------
-HRL--LLKC-V-RRRV---------QDGR------------------FVDLL---------WRFLKA------------
--------------------------------------------------------------------------------
------------------GH------------------------------------I-------DR--------------
--------------------------------------------------------------------------------
---------------G---------L--FTA-SS-E-----------GVP-----QGGVL------------------S-
PLLSNIML-----------------------------------------------------------HE-----------
--------FD--AW-LEAK-Y------LSDKARKDRWAWNFGIK------------------------------------
----------------------QGRPITVRESRQ---WKPAVAYCR----------YADDFVV-------------IVK-
----GTKAQ----AE---------------------------EIREECRA---------------------FLEG-----
----E--L----KLTL------N-M------EK----T---HVTHVN---------------------------------
D---------------GFVFLGHRII------------------------------------------------------
--------------------------------------------------------------------------------
--------------------------
>Gfid|61475875|locus|VBIVibSp220376_1845|_extraction Retrontype RNAdirected DNA polymerase (EC 2.7.7.49)   [Vibrio sp. EJY3]
-----------------------------------------------------------------------MTKHHLQG-
--KLG--DYL-----RKLKLELQ-------S------GNY----QPM---------------------------------
-----------------PARRI-YI--PK------------AN--G-----------------KQCPL------------
------GIPT----LR-DRIVQRAILMA-ME-PIWENDF-------H---------------------------------
---SLSYGFRP------------------ER----------------------------SVHHA---IHTV---------
----RLQLADSTD-T-------------------RGRW-VI-EG--------DLSSYF-DTVH-----------------
-HRL--LIKC-V-RKRI---------SCNG------------------FLDLL---------WRFIKS------------
--------------------------------------------------------------------------------
------------------GH------------------------------------V-------ER--------------
--------------------------------------------------------------------------------
---------------N---------L--FCA-TQ-Q-----------GVP-----QGGVI------------------S-
PFLSNIML-----------------------------------------------------------NE-----------
--------FD--QY-LHQR-H------LSKKARKDRWYLNNSIK------------------------------------
----------------------IGRRSAIENNWQ---WQPAVAYCR----------YADDFIL-------------IVQ-
----GTKQD----AE---------------------------NIRNESRQ---------------------FLEG-----
----K--L----KLTL------N-M------EK----T---HITHVN---------------------------------
D---------------GFVFLGHRI-------------------------------------------------------
--------------------------------------------------------------------------------
--------------------------
>clostridiafid|61451050|locus|VBISulAci142080_0650|_extraction Retrontype RNAdirected DNA polymerase (EC 2.7.7.49)   [Sulfobacillus acidophilus DSM 10332]
--------------------------------------------------------------------------------
--------------------------------------------------------------------------------
--------------------------------------------------------------------------------
--------------------------------------------------------------------------------
--------------------------------------------------------------------------------
--------------------------------------------------------------------------------
--------------------------------------------------------------------------------
--------------------------------------------------------------------------------
--------------------------------------------------------------------------------
--------------------------------------------------------------------------------
--------------------------------------------------------------------------------
--------------------------------------------------------------------------------
-----------------QQ-Y------CGTKAKRDRWQWNDGIS------------------------------------
----------------------RQRPIALREQRQ---WRPAVSYFR----------YADDFVV-------------IVK-
----GTRQH----AE---------------------------AVRLACRN---------------------FLED-----
----T--L----KLTL------N-M------EK----T---HITHVD---------------------------------
D---------------GFEFLGYRI-------------------------------------------------------
--------------------------------------------------------------------------------
--------------------------
>clostridiafid|61451056|locus|VBISulAci142080_0653|_extraction Retrontype RNAdirected DNA polymerase (EC 2.7.7.49)   [Sulfobacillus acidophilus DSM 10332]
-------------------------------------------------------------------GADGMTKRRWEA-
--QQA--EEL-----ERLRTELL-------T------DTY----RPH---------------------------------
-----------------PARRI-YI--PK------------PN--G-----------------KQRPL------------
------GIPC----LR-DRVVQRAMLMA-MD-PIWESDF-------R---------------------------------
---WMSYGFRP------------------GR----------------------------SVHHA---VRSV---------
----KLALTDTVQGT-------------------AGRW-VI-EG--------DLASYF-DTVH-----------------
-HRL--LMKA-V-KRRI---------ADRR------------------FLRVL---------WRMLKA------------
--------------------------------------------------------------------------------
------------------GL------------------------------------I-------DH--------------
--------------------------------------------------------------------------------
---------------G---------L--FRS-TH-E-----------GVP-----QGGVL------------------S-
--------------------------------------------------------------------------------
--------------------------------------------------------------------------------
---------------------------------K---VDPIVK---------------TDF-------------------
--------------------------------------------------------------------------------
--------------------------------------------------------------------------------
--------------------------------------------------------------------------------
--------------------------------------------------------------------------------
--------------------------
>gi|258515071|ref|YP_003191293.1|_extraction RNAdirected DNA polymerase %5BDesulfotomaculum acetoxidans DSM 771%5D
-------------------------------------------------------------------GIDGITFDNIEAS
--GIE--IFL-----QQIQKELI-------S------GTY----WPT---------------------------------
-----------------QNRRK-EI--PK------------GD--G-----------------KYRIL------------
------GIPT----IR-DRVVQGALKLI-LE-PIFEADF-------Q---------------------------------
---EGSYGYRP------------------KR----------------------------NPHQA---IDRV---------
----AKA--VVE----------------------NKTR-VI-DL--------DLRSYF-DTVR-----------------
-HDL--LLKK-V-AKRV---------NDEN------------------VMRLL---------KLILKA------------
--------------------------------------------------------------------------------
------------------S-------------------------------------------------------------
--------------------------------------------------------------------------------
---------------G-----------------K-R-----------GVP-----QGGVI------------------S-
PLLANLYL-----------------------------------------------------------NE-----------
--------VD--KM------L-----------------------------------------------------------
-------------------------E-KAKEVTR-HEQYTHIEYAR----------FADDIVI-------------LID-
-----AYPKWNWLEK---------------------------AVYQRLLE---------------------EL-T-----
----K--L----DVQL------N-E------EK----T---RIVNL-------------A------------------NG
E---------------SFGFLGFDF-------------------------------------------------------
--------------------------------------------------------------------------------
--------------------------
>Ma.sp.I2/CP000471/2464047..2465973/Magnetococcus_extraction sp./Unclassified/ORF Sequence %28a.a%29
-------------------------------------------------------------------GIDGVTFEAIEES
--GVE--QFL-----GEVRKELV-------S------GSY----RPL---------------------------------
-----------------KNRRK-AI--PK------------GD--G-----------------KERVL------------
------GIPS----IR-DRVVQGALKLI-LE-PIFEADF-------Q---------------------------------
---SGSYGYRP------------------KR----------------------------MAHQA---VNRV---------
----AIA--IAQ----------------------GKTQ-VI-DA--------DLKSYF-DTVQ-----------------
-HDL--ALRK-V-SERV---------DDDQ------------------VMHLL---------KLIFKT------------
--------------------------------------------------------------------------------
------------------S-------------------------------------------------------------
--------------------------------------------------------------------------------
---------------G-----------------K-R-----------GVP-----QGGVI------------------S-
PLISNLYL-----------------------------------------------------------NE-----------
--------VD--KM------L-----------------------------------------------------------
-------------------------E-RAKEVTR-KGKYTHIEYAR----------FADDLVI-------------LVD-
-----GHHRWNGLAR---------------------------KVYQRLGE---------------------EL-A-----
----K--L----KVQL------N-L------EK----T---RVVDL-------------T------------------RG
E---------------DFTFLGFNI-------------------------------------------------------
--------------------------------------------------------------------------------
--------------------------
>gi|302392022|ref|YP_003827842.1|_extraction RNAdirected DNA polymerase %5BAcetohalobium arabaticum DSM 5501%5D
-------------------------------------------------------------------GVDGITFEDIEGI
--GVL--KYL-----KKIREELV-------N------ETY----KPQ---------------------------------
-----------------ENRKQ-EI--PK------------GN--G-----------------KVRVL------------
------GIPT----IK-DRIVQGALKLI-LE-PIFEADF-------Q---------------------------------
---ESSYGYRP------------------KR----------------------------TAHQA---VKKI---------
----EKA--IVS----------------------GKRK-VI-DL--------DLSSYF-DTVK-----------------
-HHI--LLAK-I-AKRV---------IDKE------------------VMHLI---------KLMLKA------------
--------------------------------------------------------------------------------
------------------S-------------------------------------------------------------
--------------------------------------------------------------------------------
---------------G-----------------K-E-----------GVP-----QGGVI------------------S-
PLFANLYL-----------------------------------------------------------NE-----------
--------VD--RM------L-----------------------------------------------------------
-------------------------E-RAKEVTKSKGKYTELEYAR----------FADDIVI-------------AVS-
-----SHPSMNWLLS---------------------------KVIQRLKE---------------------EL-D-----
----K--I----KVKV------N-K------EK----T---KVVNL-------------E------------------KG
E---------------RISFLGFTL-------------------------------------------------------
--------------------------------------------------------------------------------
--------------------------
>W.e.I5/AM999887.1/284826..286812/Wolbachia_extraction endosymbiont/Unclassified/ORF Sequence %28a.a%29
-------------------------------------------------------------------GIDGVTFESIETE
--GSR--KYL-----QRIRHELI-------T------KTY----SPN---------------------------------
-----------------RNRRK-EI--PK------------SG--E-----------------KFRTL------------
------NIPC----IR-DRIVQTALKLI-LE-PIFESDF-------Q---------------------------------
---KGSYGYRP------------------KR----------------------------NAHEA---VQKV---------
----TEA--AIK----------------------GNTK-VI-DV--------DLKSYF-DSVR-----------------
-HHI--LMEK-I-AKRI---------NDKE------------------IMRMI---------KLILKI------------
--------------------------------------------------------------------------------
------------------G-------------------------------------------------------------
--------------------------------------------------------------------------------
---------------G-----------------K-R-----------GMA-----QGSPL------------------S-
PLLSNIYL-----------------------------------------------------------NE-----------
--------VD--KM------L-----------------------------------------------------------
-------------------------E-KAKEVTK-EGKYQRMEYAR----------WADDLVI-------------LIR-
-----EYPKREWLER---------------------------AVYRRLEE---------------------EL-A-----
----K--L----EVRV------N-E------EK----T---KVINL-------------K------------------KG
E---------------TFSFLGFDF-------------------------------------------------------
--------------------------------------------------------------------------------
--------------------------
>Bfid|19201997|locus|VBIBurPhy25146_7879|_extraction RNAdirected DNA polymerase (Reverse transcriptase)   [Burkholderia phymatum STM815]
--------------------------------------------------------------------------------
--------------------------------------------------------------------------------
--------------------------------------------------------------------------------
--------------------------------------------------------------------------------
--------------------------------------------------------------------------------
--------------------------------------------------------------------------------
--------------------------------------------------------------------------------
--------------------------------------------------------------------------------
--------------------------------------------------------------------------------
--------------------------------------------------------------------------------
--------------------------------------------------------------------------------
--------------------------------------------------------------------------------
--------------------------------------------------------------------------------
----------------------------MKGSTR-SGKYTYVEYAR----------FADDLVV-------------LID-
-----AHPRNAWLLK---------------------------VVSRRLRD---------------------EF-A-----
----K--L----QVEV------N-E------EK----S---RTVDL-------------D------------------RA
E---------------SFGFLGFDF-------------------------------------------------------
--------------------------------------------------------------------------------
--------------------------
>B.th.I3/DQ363750/30070..32039/Bacillus_extraction thuringiensis/Unclassified/ORF Sequence %28a.a%29
-------------------------------------------------------------------GIDGKSFADIELE
--GVI--PFL-----TGIQEELQ-------A------GIY----QPQ---------------------------------
-----------------ANRKV-EI--PK------------TN--G-----------------KMRTL------------
------QIPC----IR-DRVVQGALKLI-LE-AIFEADF-------C---------------------------------
---PNSYGFRP------------------KR----------------------------SPHQA---LAEV---------
----RRS--ILR----------------------RMTI-II-DV--------DLSRYF-DTIR-----------------
-HNI--LLEK-I-AKRV---------QDPQ------------------VMHLV---------KQVIKA------------
--------------------------------------------------------------------------------
------------------T-------------------------------------------------------------
--------------------------------------------------------------------------------
---------------G-----------------K-I-----------GVP-----QGGPF------------------S-
PLAANIYL-----------------------------------------------------------NE-----------
--------VD--WT------F-----------------------------------------------------------
-------------------------D-TIRRKTA-DGNYEAVNYHR----------FADDIVI-------------AVS-
-----GHSSKSGWAE---------------------------LALRRLWE---------------------QL-K-----
----P--L----GVEL------N-L------EK----T---QMVNV-------------L------------------KG
E---------------SFGFLGFDL-------------------------------------------------------
--------------------------------------------------------------------------------
--------------------------
>Bfid|58553039|locus|VBICupNec201015_1883|_extraction RNAdirected DNA polymerase (Reverse transcriptase)   [Cupriavidus necator N1]
-------------------------------------------------------------------GIDDLSFEDIEAS
--GRI--VFL-----AEIQADLK-------T------GRY----EPK---------------------------------
-----------------PNRRV-EI--PK------------SN--G-----------------KVRVL------------
------QVPC----IR-DRVVQGALKLI-LE-AVFEADF-------C---------------------------------
---PNSYGFRP------------------KR----------------------------SPHRA---LAEV---------
----RRS--VLR----------------------RMST-VV-DV--------DLSRYF-DTIQ-----------------
-HST--LLGK-I-AKRI---------QDPQ------------------VMHLV---------KQVIKA------------
--------------------------------------------------------------------------------
------------------A-------------------------------------------------------------
--------------------------------------------------------------------------------
---------------G-----------------K-V-----------GVP-----QGGPF------------------S-
PLAANIYL-----------------------------------------------------------TE-----------
--------ID--WM------L-----------------------------------------------------------
-------------------------D-EIRRKTA-QGPYEAVNYHR----------FADDIVI-------------TVS-
-----GHHTKRGWAE---------------------------RALLRLRE---------------------QL-V-----
----P--L----GVEL------N-T------EK----T---TVVDT-------------L------------------HG
E---------------AFGFLGFDL-------------------------------------------------------
--------------------------------------------------------------------------------
--------------------------
>Sg.ce.I1/AM746676.1/9205316..9207294/Sorangium_extraction cellulosum/Unclassified/ORF Sequence %28a.a%29
-------------------------------------------------------------------GVDGVTFEQIETA
--GRG--EFL-----AGLAAELR-------G------RTY----RPA---------------------------------
-----------------PLRRR-EI--PK------------EG--G-----------------KARVI------------
------SIPT----IR-DRVVQAALRMI-LE-PIFEADF-------S---------------------------------
---DSSYGARP------------------GR----------------------------SAHQA---LKEV---------
----REG--LRR----------------------RQHR-VV-DV--------DLSRYF-DTIR-----------------
-HDR--LLAK-V-ARRV---------CDDE------------------VLALI---------KQFLVR------------
--------------------------------------------------------------------------------
------------------T-------------------------------------------------------------
--------------------------------------------------------------------------------
---------------G-----------------E-R-----------GVP-----QGSPL------------------S-
PLLANVAL-----------------------------------------------------------NE-----------
--------LD--QA------L-----------------------------------------------------------
-------------------------N-RGKALLT---------YVR----------YLDDMVV-------------LAP-
-----DSLRGRAWAD---------------------------RALERIRE---------------------EA-E-----
----A--I----GVSL------N-T------DK----T---RVVTLT------------D------------------RD
A---------------VFTFLGFDF-------------------------------------------------------
--------------------------------------------------------------------------------
--------------------------
>Mx.xa.I1/CP000113/2433780..2435766/Myxococcus_extraction_1 xanthus/Bacterial F/ORF Sequence %28a.a%29
-------------------------------------------------------------------GQDGITFEHIEER
--GRA--GFL-----GAVAEELR-------T------GTY----RPR---------------------------------
-----------------PYRRR-EI--PK------------EG--G-----------------KVRVI------------
------SIPS----IR-DRVVQGALRLV-LE-PIFEADF-------S---------------------------------
---GSSFGARP------------------GR----------------------------SAHEA---IDTV---------
----RQG--LRR----------------------RRHR-VV-DV--------DLKAYF-DSIR-----------------
-HAP--LLER-V-ARRV---------QDGE------------------VLALV---------KQFLRS------------
--------------------------------------------------------------------------------
------------------T-------------------------------------------------------------
--------------------------------------------------------------------------------
---------------G-----------------D-R-----------GIP-----QGSPL------------------S-
PLLANIAL-----------------------------------------------------------ND-----------
--------LD--HV------L-----------------------------------------------------------
-------------------------D-RGRGFLT---------YAR----------YLDDMVV-------------LAP-
-----DSEKGRRWAA---------------------------RALERIRQ---------------------EA-E-----
----A--L----GVSL------N-K------EK----T---RTVTMT------------D------------------RN
A---------------SFAFLGFDF-------------------------------------------------------
--------------------------------------------------------------------------------
--------------------------
>clostridiafid|54666312|locus|VBIDesCar168000_0691|_extraction Retrontype reverse transcriptase   [Desulfotomaculum carboxydivorans CO1SRB]
--------------------------------------------------------------------------------
--------------------------------------------------------------------------------
------------------MRRQ-YI--PK-----------K-N--G-----------------KLRPL------------
------GIPN----IE-DRIVQQAIVNV-LSPKCEEHIF-------H---------------------------------
---KWSCGYRP------------------NL----------------------------G----------I---------
----KRVMQ-------------------------IILW-NI-ETGYNHIYDCDIKGFF-DNIP-----------------
-HKK--LMKV-L-TKYI---------ADGT------------------VLDMI---------WAWLKA------------
--------------------------------------------------------------------------------
------------------GY------------------------------------M-----E-E---------------
--------------------------------------------------------------------------------
---------------G---------K--FHP-TD-S-----------GTP-----QGGVI------------------S-
PLLANLYL-----------------------------------------------------------NE-----------
--------LD--WT-L-EE-H-----------------------G-----------------------------------
-----------------------------------------VRFVR----------YADDFLL-------------FAK-
-----SKED----IE---------------------------R-AAEVAK---------------------TTLD-----
----E--L----GLEV------S-I------EK----T---RFVDFD------------K--------------------
D---------------DFNFVGFSF-------------------------------------------------------
--------------------------------------------------------------------------------
--------------------------
>N.a.I2/AF079317/53812..56360/Novosphingobium_extraction aromaticivorans/ML/ORF Sequence %28a.a%29
-------------------------------------------------------------------GIDGKTFEDFGP-
-------DRL-----APLIASVA-------T------GAY----KPK---------------------------------
-----------------PVRRV-FI--PK------------GK--G-----------------KRRPL------------
------GIPT----RD-DRLVQEVARQL-LE-RIYEPVF-------S---------------------------------
---KASHGFRP------------------GR----------------------------SCHTA---LEHV---------
----KAVWT-------------------------GVKW-LV-DV--------DVAGFF-ENID-----------------
-HDI--LLKL-L-RKRI---------DDER------------------FIDLI---------RDMLKA------------
--------------------------------------------------------------------------------
------------------GV------------------------------------M-----E-G---------------
--------------------------------------------------------------------------------
---------------R---------A--HTQ-TY-S-----------GTP-----QGGIV------------------S-
PILANIYL-----------------------------------------------------------HE-----------
--------LD--EF-M-AG-R-----------------ITAFEKG--KTRATNPEYRR-LAG----RIAKRRERLKRLEA
SDN---ADQVTVKAILAEINTLSKQMRSLPSRDAMDAGFRRLRYCR----------YADDFLIG------------VIG-
-----SKDD----AR---------------------------GVFAEVRT---------------------FLTE-----
----V--L----ALTV------S-E------EK----S---GIRKA-------------S--------------------
D---------------GTKFLGYEV-------------------------------------------------------
--------------------------------------------------------------------------------
--------------------------
>N.a.I1/AF079317/43084..45661/Novosphingobium_extraction aromaticivorans/ML/ORF Sequence %28a.a%29
-------------------------------------------------------------------GVDGQTFDGFSP-
-------DKV-----RSIIERLA-------N------GTY----RPQ---------------------------------
-----------------PARRV-YI--PK------------AN--G-----------------QKRPL------------
------GVPT----TE-DKLVQEVVRTI-LE-QIYEPLF-------S---------------------------------
---RHSHGFRP------------------KR----------------------------SCHTA---LESI---------
----RAIWT-------------------------GVKW-LI-DV--------DVVGFF-DNID-----------------
-HDV--LVSL-L-EKRI---------ADRR------------------FVRLI---------RGLLKA------------
--------------------------------------------------------------------------------
------------------GY------------------------------------V-----E-D---------------
--------------------------------------------------------------------------------
---------------W---------V--FHK-TY-S-----------GTP-----QGGVV------------------S-
PMLANIYL-----------------------------------------------------------HE-----------
--------LD--MF-M-QA-K-----------------MAGFDKG--KQRSPSPDARR-IRN----RLSYVRRTVDQLRA
KGR---GDDPRVTSFLEEIGRLKAERLAVPASDAFDPNYRRLRYCR----------YADDFIIG------------VTG-
-----SKSE----AR---------------------------QIMEEVRT---------------------YLSD-----
----H--L----KLAV------S-A------EK----S---GIHKA-------------S--------------------
D---------------GARFLGYEV-------------------------------------------------------
--------------------------------------------------------------------------------
--------------------------
>Gfid|87114490|locus|VBIEscBla78014_3566|_extraction Retrontype RNAdirected DNA polymerase (EC 2.7.7.49)   [Shimwellia blattae DSM 4481 = NBRC 105725]
-------------------------------------------------------------------GINNNTMDEMSV-
-------GRI-----INLIQLIN-------S------GSY----KPR---------------------------------
-----------------PCRRT-HI--PK--------DARKPN--G-----------------KKRPL------------
------GIPT----GD-DKLIQEVMRML-LE-EIYEPVF-------S---------------------------------
---DWNYGFRP------------------KR----------------------------SCHSA---LKEI---------
----RNSWK-------------------------GTKW-VC-DV--------DIKGYF-DNID-----------------
-HDL--LLKF-L-SKRI---------ADNK------------------FLALL---------KKFLKA------------
--------------------------------------------------------------------------------
------------------GY------------------------------------L-----D-N---------------
--------------------------------------------------------------------------------
---------------W---------R--YFG-TH-S-----------GTP-----QGGII------------------S-
PILANVFL-----------------------------------------------------------HK-----------
--------LD--EF-M-KN-R-----------------ISEFGKG--GRRKPNPIYKRALQN----RAN--RIKWIRQGF
GASGMPADEQKIQKWRHEADELEKKLRTLSSVIMDDSEFKRMRYVR----------YADDFLIG------------VTG-
-----SKNE----AK---------------------------KIMKEVVD---------------------FVET-----
----E--L----HLEI------S-K------EK----S---GIIDP-------------K--------------------
K---------------GFTFLGYEI-------------------------------------------------------
--------------------------------------------------------------------------------
--------------------------
>Afid|58846094|locus|VBIPelHal211702_2804|_extraction Retrontype reverse transcriptase   [Pelagibacterium halotolerans B2]
-------------------------------------------------------------------GVSGNTLDGFGE-
-------ERV-----AALMHAIS-------T------GTY----KPS---------------------------------
-----------------PVRRT-YI--LK--------DPKNPA--G-----------------KKRPL------------
------GIPT----GD-DKLVQEVVRAL-LE-VIYEPVF-------S---------------------------------
---DRSHGFRP------------------GR----------------------------SCHTA---LNQI---------
----VRSWK-------------------------GTKW-IC-EV--------DIKGYF-DNID-----------------
-HET--LLGL-L-ARKI---------DDRA------------------FLKLI---------REFLVA------------
--------------------------------------------------------------------------------
------------------GY------------------------------------L-----E-D---------------
--------------------------------------------------------------------------------
---------------W---------T--YNA-TY-S-----------GTP-----QGGVV------------------S-
PILANIYL-----------------------------------------------------------HE-----------
--------LD--QF-M-DS-R-----------------MAAFNRG--ARRKPNPEYCR-LNN----LASIRRRKLRVHGD
SHS-------KAARWRQEMQEMEAAKALLPSVDMHDEGFKQLHYVR----------YADDFLIG------------IVG-
-----SKEE----AA---------------------------QIMAEVRS---------------------FVEG-----
----P--L----KLTI------S-A------EK----S---RMGAM-------------S--------------------
K---------------GTVFLGYGVQ------------------------------------------------------
--------------------------------------------------------------------------------
--------------------------
>B.t.I2/AE015928/3241156..3243662/Bacteroides_extraction thetaiotaomicron/ML/ORF Sequence %28a.a%29
-------------------------------------------------------------------GADGKTIDGMSI-
-------DRV-----EQLIGSLK-------N------ETY----QPN---------------------------------
-----------------PSKRT-YI--PK-----------K-N--G-----------------KKRPL------------
------GIPS----FD-DKLVQEVVRMI-LE-AIYEGSF-------E---------------------------------
---HTSHGFRP------------------KR----------------------------SCHTA---LIDI---------
----QKTFT-------------------------AVKW-FI-EG--------DIKGFF-DNIN-----------------
-HDV--LINI-L-RERI---------ADER------------------FLRLI---------RKFLNA------------
--------------------------------------------------------------------------------
------------------GY------------------------------------V-----E-D---------------
--------------------------------------------------------------------------------
---------------W---------V--FHR-TY-S-----------GTP-----QGGII------------------S-
PILANIYL-----------------------------------------------------------DK-----------
--------FD--KY-I-KE-Y-----------------INRFNKG--VTRKGDARYKL-YEQ----RRYRLAKKLKNE--
------KDVKVRKQMTAEIKRLREERNNYPARNEMDSSIKRLKYVR----------YADDFLIG------------ITG-
-----NLED----CK---------------------------TVKEDIKN---------------------YLNE-----
----A--L----KLEL------S-D------EK----T---LITNA-------------Q--------------------
K---------------PAKFLGYDV-------------------------------------------------------
--------------------------------------------------------------------------------
--------------------------
>Bacteroidetesfid|87116544|locus|VBIAliFin145170_0639|_extraction Retrontype RNAdirected DNA polymerase (EC 2.7.7.49)   [Alistipes finegoldii DSM 17242]
-------------------------------------------------------------------GSDGKTIDGMSL-
-------KRI-----ENLIDALK-------D------ESY----QPK---------------------------------
-----------------PARRT-YI--PK-----------K-N--G-----------------NMRPL------------
------GIPS----ID-DKLVQEVLRML-LE-AIYEGSF-------E---------------------------------
---NTSHGFRP------------------KR----------------------------SCHTA---LIQV---------
----QKNFT-------------------------AAKW-FI-EG--------DIEGFF-DNIN-----------------
-HDV--LIGI-L-KERI---------ADDR------------------FIRLM---------WKFLKA------------
--------------------------------------------------------------------------------
------------------GY------------------------------------I-----E-D---------------
--------------------------------------------------------------------------------
---------------W---------T--FHR-TY-S-----------GTP-----QGGII------------------S-
PILANIYL-----------------------------------------------------------DK-----------
--------LD--KY-M-KE-Y-----------------ACQFDRG--DRRAMNLEYKR-YSR----KIWWLGTKLKQT--
------KDKDTRKELIDAIKQHQKNRMHLPSVDEMDEGYRRIKYVR----------YADDFIIG------------VIG-
-----SKSD----CE---------------------------AIKEDIKN---------------------FLGE-----
----K--L----KLTL------S-E------EK----T---LITHG-------------N--------------------
R---------------KAKFLGYEI-------------------------------------------------------
--------------------------------------------------------------------------------
--------------------------
>Bacteroidetesfid|87116554|locus|VBIAliFin145170_0644|_extraction Retrontype RNAdirected DNA polymerase (EC 2.7.7.49)   [Alistipes finegoldii DSM 17242]
-------------------------------------------------------------------GSDGRSIDEMSL-
-------ARI-----ETLIASLK-------D------ESY----QPH---------------------------------
-----------------PSRRV-HI--PK-----------K-N--G-----------------KTRPL------------
------GIPA----FE-DKLVQEVVRMI-LE-AIYEGHF-------E---------------------------------
---TTSHGFRP------------------KR----------------------------SCHTA---LLHI---------
----QKTFS-------------------------GAKW-FI-EG--------DIKGFF-DNID-----------------
-HDV--LVGI-L-RERI---------SDDR------------------FIRLI---------RKFLKA------------
--------------------------------------------------------------------------------
------------------GY------------------------------------V-----E-D---------------
--------------------------------------------------------------------------------
---------------W---------T--FHN-TY-S-----------GMP-----QGGIV------------------S-
PILANIYL-----------------------------------------------------------DK-----------
--------LD--KY-V-KE-Y-----------------IRHFDMG--TKRRPGKESND-LAN----ERKRTVRKLKKV--
------KDGTEKAALVARLKAIEQERAAFPSGDEMDGSYRRLKYIR----------YADDFILG------------VIG-
-----SKED----AL---------------------------RIKEDIKS---------------------FLSE-----
----S--L----ALEL------S-E------EK----T---LITHT-------------G--------------------
K---------------SAKFLGYEI-------------------------------------------------------
--------------------------------------------------------------------------------
--------------------------
>Bacteroidetesfid|42711385|locus|VBIAliSha154597_1257|_extraction Retrontype RNAdirected DNA polymerase (EC 2.7.7.49)   [Alistipes shahii WAL 8301]
--------------------------------------------------------------------------------
--------------------------------------------------------------------------------
--------------------------------------------------------------------------------
--------------------------MV-LE-AIYEGHF-------E---------------------------------
---DTSHGFRP------------------HR----------------------------SCHTA---LNAV---------
----QKTFT-------------------------GKKW-FI-EG--------DIKGFF-DNVN-----------------
-HDI--LIDI-L-KERI---------SDER------------------FIRLI---------RKFLKA------------
--------------------------------------------------------------------------------
------------------GY------------------------------------L-----E-Q---------------
--------------------------------------------------------------------------------
---------------W---------Q--FHG-TY-S-----------GMP-----QGGII------------------S-
PILANIYL-----------------------------------------------------------DK-----------
--------LD--KY-M-KE-Y-----------------ASKFDKG--DRGRQQREYEV-LTY----QKRLVMRELKTA--
------TNNVERKVLVNRLKEIDKTRSAMPCFAPMDGNFKRLKYVR----------YADDFLIG------------IIG-
-----SKED----AV---------------------------KIKDDIKR---------------------FLAD-----
----R--L----ALEL------S-D------EK----T---LITHT-------------E--------------------
K---------------PAKFLGYEV-------------------------------------------------------
--------------------------------------------------------------------------------
--------------------------
>Ba.fr.I1/AY515263/38446..40893/Bacteroides_extraction fragilis/ML/ORF Sequence %28a.a%29
-------------------------------------------------------------------GTDGQTISGMSI-
-------KRI-----QSIIDKLR-------D------ESY----QPH---------------------------------
-----------------PAKRI-YI--PK-----------K-N--G-----------------KQRPL------------
------GIPS----FE-DKLVQKVIQMI-LE-SIYEGSF-------E---------------------------------
---KCSHGFRP------------------HR----------------------------NCHTA---MASI---------
----MEGFD-------------------------GTRW-FI-EG--------DIKGFF-DNID-----------------
-HDI--MITI-L-SERI---------ADER------------------FLRLI---------RKFLNA------------
--------------------------------------------------------------------------------
------------------GY------------------------------------L-----E-K---------------
--------------------------------------------------------------------------------
---------------W---------K--FHK-TF-S-----------GTP-----QGGII------------------S-
PILANIYL-----------------------------------------------------------DQ-----------
--------LD--KY-V-VE-Y-----------------ISQFNRG--KMRKRNPEYKR-IAS----RKDKRVKKLKTE--
------TDEQKRAALRSEIVELHREMQKHPATLDMDEDFRRMRYVR----------YADDFLIG------------IIG-
-----SKDD----CV---------------------------NIKADIKR---------------------FLCE-----
----K--L----KLEL------S-D------EK----T---LITHG-------------H--------------------
D---------------HAKFLGFEV-------------------------------------------------------
--------------------------------------------------------------------------------
--------------------------
>Bacteroidetesfid|46993147|locus|VBIOdoSpl147623_0215|_extraction Retrontype RNAdirected DNA polymerase (EC 2.7.7.49)   [Odoribacter splanchnicus DSM 220712]
-------------------------------------------------------------------GTDGKTEDEMSI-
-------DRI-----NKLIESIK-------D------ETY----SPN---------------------------------
-----------------PAKRI-YI--PK-----------K-N--G-----------------KMRPL------------
------GIPS----FE-DKLVQEAVRMV-LE-AIYEGHF-------E---------------------------------
---WTSHGFRP------------------NR----------------------------SCHTA---LKSL---------
----QNNFN-------------------------GAKW-FI-EG--------DIKGFF-DNID-----------------
-HDV--LIEI-M-KGRI---------ADDR------------------FLRLI---------RKFLNA------------
--------------------------------------------------------------------------------
------------------GY------------------------------------M-----E-E---------------
--------------------------------------------------------------------------------
---------------W---------Q--FNK-TY-S-----------GTP-----QGGII------------------S-
PVLANIYL-----------------------------------------------------------DK-----------
--------FD--KY-M-NE-Y-----------------ANKFNKG--TVRSRNKDICK-LNS----RVHYLKRRINEV--
------EDVNVRTRMVEELHEKQKRILTMPSGNDMDRNFRRLRYLR----------YADDFLIG------------VIG-
-----TKNE----CE---------------------------TIKADITK---------------------FMQE-----
----K--L----RLEM------S-Q------EK----T---LITNA-------------Q--------------------
D---------------SAKFLGYEI-------------------------------------------------------
--------------------------------------------------------------------------------
--------------------------
>Bacillifid|19673908|locus|VBIStrPne132160_1355|_extraction Retrontype RNAdirected DNA polymerase (EC 2.7.7.49)   [Streptococcus pneumoniae ATCC 700669]
-------------------------------------------------------------------GVDELTIDGMSI-
-------ARI-----DQLIDSLK-------D------ESY----QPH---------------------------------
-----------------PSRRT-YI--PK-----------K-N--G-----------------KLRPL------------
------GIPS----FD-DKLLQQVIKMI-LE-AIYEGQF-------E---------------------------------
---PSSHGFRP------------------NK----------------------------SCHTA---LTQI---------
----QKTYT-------------------------GTKW-FI-EG--------DIKSFF-DNIN-----------------
-HDV--MIHI-L-RERI---------TDER------------------FLRLI---------RKFLNA------------
--------------------------------------------------------------------------------
------------------GY------------------------------------V-----E-D---------------
--------------------------------------------------------------------------------
---------------W---------K--FYK-TY-S-----------GTP-----QGGII------------------S-
PILANIYL-----------------------------------------------------------DK-----------
--------FD--KY-M-TD-Y-----------------VKNFCQG--KYRKRTPEYRQ-NEI----ALGKARRALECV--
------STENQRQEVIQRIRQLEKERVLIPHSDPMDSSFKRLTYTR----------YADDFICG------------VIG-
-----SKED----AH---------------------------RIKADIKD---------------------YLEA-----
----V--L----KLEL------S-V------EK----T---LITNA-------------R--------------------
D---------------KAKFLGYHL-------------------------------------------------------
--------------------------------------------------------------------------------
--------------------------
>Bacillifid|19729760|locus|VBIStrPyo25933_1754|_extraction Retrontype RNAdirected DNA polymerase (EC 2.7.7.49)   [Streptococcus pyogenes MGAS10750]
-------------------------------------------------------------------GVDNQTISAMSL-
-------ERI-----NKIIDSLK-------D------ESY----SPT---------------------------------
-----------------PTKRV-YI--PK-----------K-N--G-----------------KLRPL------------
------GIPS----IG-DKLVQEVCRML-LN-SIYDESF-------E---------------------------------
---DTSHGFRD------------------NR----------------------------SCHTA---LRQI---------
----QNRFV-------------------------RCKW-FV-EG--------DIKGFF-DNID-----------------
-HNI--MIDI-L-SKRI---------DDER------------------FLRLI---------RKFLKS------------
--------------------------------------------------------------------------------
------------------GY------------------------------------M-----E-Q---------------
--------------------------------------------------------------------------------
---------------N---------Q--YHN-TY-S-----------GMP-----QGSII------------------S-
PILSNIYL-----------------------------------------------------------DK-----------
--------FD--KY-M-QN-Y-----------------KESFDKG--NKRKQNKEYKA-LYD----RRKRLENKLSKT--
------TNKTEIDDIKSEIEEINKRYFNIPCLNPMDENFKRIQYVR----------YADDFIIG------------IIG-
-----SKAD----AE---------------------------MVKQDIGQ---------------------FIKS-----
----E--L----NLEL------S-D------EK----T---LVTKS-------------T--------------------
D---------------RAKFLGFDI-------------------------------------------------------
--------------------------------------------------------------------------------
--------------------------
>clostridiafid|42835086|locus|VBICloCf158569_1256|_extraction Retrontype RNAdirected DNA polymerase (EC 2.7.7.49)   [Clostridium cf. saccharolyticum K10]
-------------------------------------------------------------------GTDGKTIDGMGM-
-------ARI-----NALIEKMR-------N------SSY----QPN---------------------------------
-----------------PARRT-YI--PK-----------S-N--G-----------------KMRPL------------
------GIPS----FD-DKLIQEVVRLI-LE-SIYEPTF-------S---------------------------------
---DHSHGFRM------------------NK----------------------------SCHTA---LKYV---------
----QKYFT-------------------------GTKW-FV-EG--------DIKGCF-DNVD-----------------
-HHV--LIAI-L-RKRI---------ADEQ------------------FIGLL---------WKFLKA------------
--------------------------------------------------------------------------------
------------------GY------------------------------------M-----E-D---------------
--------------------------------------------------------------------------------
---------------W---------N--YHN-TY-S-----------GTP-----QGSII------------------S-
PILANIYL-----------------------------------------------------------NE-----------
--------LD--HF-M-AE-Y-----------------AEKFNCG--DRRRINPAFKK-KLDVCRGKEERLKRNISKM--
------SEE-EKEGLLAEISELRRSLRSMPYSDQMDEGYKRVFYIR----------YADDFLIG------------VIG-
-----RKAD----AE---------------------------QVKQDVGH---------------------FIRE-----
----N--L----HLEM------S-E------EK----T---LITHG-------------H--------------------
D---------------FAKFLGYEV-------------------------------------------------------
--------------------------------------------------------------------------------
--------------------------
>Bacillifid|18911848|locus|VBIBacCer120424_2093|_extraction Retrontype RNAdirected DNA polymerase (EC 2.7.7.49)   [Bacillus cereus Q1]
-------------------------------------------------------------------GTDKETIDGFSM-
-------DWI-----ENIISSLK-------D------ESY----KPN---------------------------------
-----------------PSRRV-YI--PK-----------K-D--D-----------------KQRPL------------
------GIPS----IK-DKIIQEVVKEI-LV-SMYEPIF-------S---------------------------------
---KASHGFRP------------------NK----------------------------SCHSA---LNDI---------
----KMTFG-------------------------GIKW-WI-EG--------DIKGFF-DNID-----------------
-HHV--LIGI-L-RKRI---------KDEK------------------FIKLI---------WKFLKA------------
--------------------------------------------------------------------------------
------------------GY------------------------------------M-----E-D---------------
--------------------------------------------------------------------------------
---------------W---------K--FNK-TF-S-----------GTP-----QGGII------------------S-
PVLANIYL-----------------------------------------------------------HE-----------
--------LD--AF-M-EK-Q-----------------IIKFDEG--KRRRDNPVYKK-YNTAIWYRKNKLKEKWNTL--
------NDD-ERKELQSEISTLEKEREKHSAVDNMDASFKRLKYVR----------YADDFVVG------------VIG-
-----SKED----SK---------------------------RIKEEITE---------------------FLHT-----
----S--L----KLEL------S-Q------EK----T---LITSN-------------K--------------------
N---------------LIKFLGYEI-------------------------------------------------------
--------------------------------------------------------------------------------
--------------------------
>Bacillifid|54164737|locus|VBIBacThu155232_5952|_extraction Retrontype RNAdirected DNA polymerase (EC 2.7.7.49)   [Bacillus thuringiensis serovar chinensis CT43]
-------------------------------------------------------------------GVDQRSIDGFSM-
-------KEV-----EDLISVLK-------S------KSY----QPY---------------------------------
-----------------PSRRT-YI--EK-----------K-N--G-----------------KKRPL------------
------GIPS----FY-DKLVQEVIRMI-LE-AIYDSSF-------S---------------------------------
---SSSHGYRK------------------GK----------------------------GCHSA---LLEI---------
----KRTFT-------------------------GSKW-FI-EG--------DIKGFF-DNIE-----------------
-HHT--LVTI-L-KRRI---------KDEA------------------FIELI---------WKFLRA------------
--------------------------------------------------------------------------------
------------------GY------------------------------------L-----E-E---------------
--------------------------------------------------------------------------------
---------------W---------K--FHN-TY-S-----------GAP-----QGGII------------------S-
PIISYIYL-----------------------------------------------------------NE-----------
--------LD--TY-M-KK-Y-----------------QDRFESG--KKRQINKEYSN-LQY----KVRKIQEKIDTAYL
N-----GEVTRITELKEQQKVLKGKLLQTPYNNPMDENYRRLKYVR----------YADDFLIG------------VIG-
-----SKED----AI---------------------------LIKNEIAS---------------------FLKE-----
----E--I----KLEL------S-M------EK----T---LITNAF------------K--------------------
K---------------HAKFLGFEI-------------------------------------------------------
--------------------------------------------------------------------------------
--------------------------
>Bacillifid|18918679|locus|VBIBacCer120424_5472|_extraction Retrontype RNAdirected DNA polymerase (EC 2.7.7.49)   [Bacillus cereus Q1]
-------------------------------------------------------------------GTINNTVDGFSK-
-------NRV-----SKIINNIK-------N------GNY----KPT---------------------------------
-----------------PVKRV-YI--DK-----------KGS--K-----------------KKRPL------------
------GIPT----FD-DKLVQLVIKYI-LE-AIYEPNF-------S---------------------------------
---ENSHGFRK------------------NR----------------------------GCHTA---LKQI---------
----KKSGS-------------------------GTKW-FI-EG--------DIQGFF-DNID-----------------
-HHI--LINL-L-RKRI---------NDET------------------LIGLI---------WKFLRA------------
--------------------------------------------------------------------------------
------------------GY------------------------------------M-----E-D---------------
--------------------------------------------------------------------------------
---------------W---------Q--FHK-TF-S-----------GTP-----QGGIL------------------S-
PLLANIYL-----------------------------------------------------------NE-----------
--------LD--IY-M-EK-Y-----------------AERFGKGQPKDREVDKRYQY-LHL----KIKRGRKKADLLRE
Q-----GKLNESQELIHQVNEWIKERGQRPYYNPMSDKFKSLKYVR----------YADDFIVM------------LIG-
-----SKDD----AN---------------------------AIKSDIAQ---------------------FLNE-----
----E--L----KLTL------S-E------EK----T---LITHS-------------S--------------------
K---------------KAKFLGYNV-------------------------------------------------------
--------------------------------------------------------------------------------
--------------------------
>clostridiafid|47030643|locus|VBISynGly105927_0075|_extraction Retrontype RNAdirected DNA polymerase (EC 2.7.7.49)   [Syntrophobotulus glycolicus DSM 8271]
-------------------------------------------------------------------GVDNRTIDGFKY-
-------EMI-----DTLIEKLK-------T------EQY----YPK---------------------------------
-----------------PVRRT-YI--PK-----------K-N--G-----------------KTRPL------------
------GIPC----FE-DKLLQEVIRQL-LE-SIYEPIF-------S---------------------------------
---DNSHGFRP------------------DR----------------------------SCHTA---LCQI---------
----KNTMR-------------------------GANW-VI-EG--------DITGCF-DNID-----------------
-HTI--LLNI-L-SQKI---------EDGR------------------FIELI---------RRFLKA------------
--------------------------------------------------------------------------------
------------------GY------------------------------------L-----E-F---------------
--------------------------------------------------------------------------------
---------------K---------Q--MHR-SL-S-----------GCP-----QGGII------------------S-
PILSNIYL-----------------------------------------------------------NE-----------
--------FD--RY-M-DE-I-----------------INKNTKG--KKRRSNPEYQR-LRG----KRYTAIKKGNLE--
-----------------EIKRLTKEIQSIPSLDPMDSNFTRVKYVR----------YADDFVIE------------VIG-
-----SKEM----AE---------------------------SIKEDVAT---------------------FLKE-----
----K--L----NLEL------N-Q------EK----T---LITNLG------------N--------------------
E---------------KANFLGYEF-------------------------------------------------------
--------------------------------------------------------------------------------
--------------------------
>Bacillifid|190354377|locus|VBIStrAng166616_0608|_extraction Retrontype RNAdirected DNA polymerase (EC 2.7.7.49)   [Streptococcus anginosus C238]
-------------------------------------------------------------------GVTEETIDGMSI-
-------QKI-----DMIIEQLR-------Q------ETY----YWR---------------------------------
-----------------PARRE-YI--PK-----------K-N--G-----------------KHRPL------------
------GIPV----WS-DKLLQEVIRMI-LE-AYYEPQF-------S---------------------------------
---EHSHGFRP------------------KR----------------------------GCHTA---LQEI---------
----Q-TWQ-------------------------GTHW-FI-EG--------DISSYF-DTID-----------------
-HCV--LITM-L-SKQI---------QDGR------------------FIRLI---------KNMLEA------------
--------------------------------------------------------------------------------
------------------GY------------------------------------L-----D-D---------------
--------------------------------------------------------------------------------
---------------W---------K--FRK-TI-S-----------GTP-----QGGVI------------------S-
PLLANIYL-----------------------------------------------------------HQ-----------
--------FD--KW-VGEE-L-----------------IPQYTRG--KKQKANSAYNR-LSR----KIKFYQDKGEYK--
-----------------KAHQIIVERRNIPSVDTYDTNYRRLRYVR----------YADDFILG------------FTG-
-----SKAE----AK---------------------------DIKKQIGD---------------------FLNI-----
----K--L----HLEL------S-Q------EK----T---LITHAT------------E--------------------
E---------------SAKFLGYEI-------------------------------------------------------
--------------------------------------------------------------------------------
--------------------------
>L.l.I1/U50902/2854..5345/Lactococcus_extraction lactis/ML/ORF Sequence %28a.a%29
-------------------------------------------------------------------GILDDTADGFSE-
-------EKI-----KKIIQSLK-------D------GTY----YPQ---------------------------------
-----------------PVRRM-YI--AK-----------KNS--K-----------------KMRPL------------
------GIPT----FT-DKLIQEAVRII-LE-SIYEPVF-------E---------------------------------
---DVSHGFRP------------------QR----------------------------SCHTA---LKTI---------
----KREFG-------------------------GARW-FV-EG--------DIKGCF-DNID-----------------
-HVT--LIGL-I-NLKI---------KDMK------------------MSQLI---------YKFLKA------------
--------------------------------------------------------------------------------
------------------GY------------------------------------L-----E-N---------------
--------------------------------------------------------------------------------
---------------W---------Q--YHK-TY-S-----------GTP-----QGGIL------------------S-
PLLANIYL-----------------------------------------------------------HE-----------
--------LD--KF-V-LQ-L-----------------KMKFDRE--SPERITPEYRE-LHN----EIKRISHRLKKL--
-------EGEEKAKVLLEYQEKRKRLPTLPCTSQTN---KVLKYVR----------YADDFIIS------------VKG-
-----SKED----CQ---------------------------WIKEQLKL---------------------FIHN-----
----K--L----KMEL------S-E------EK----T---LITHS-------------S--------------------
Q---------------PARFLGYDI-------------------------------------------------------
--------------------------------------------------------------------------------
--------------------------
>D.h.I4/AP008230.1/5193183..5195085/Desulfitobacterium_extraction hafniense/Bacterial C/ORF Sequence %28a.a%29
-------------------------------------------------------------------GIDGMQVDELLP-
--FLE--NHK-----DELVKSLW-------D------GKY----RPK---------------------------------
-----------------PVRRV-EI--LK-----------E-N--G-----------------KMRKL------------
------GIPT----VV-DRLIQQAITQV-LS-PIFEEQF-------S---------------------------------
---DSSFGFRP------------------KR----------------------------SAHDA---LRRC---------
----QSHING------------------------GYRY-VV-DM--------DLEKYF-DTVN-----------------
-QSK--LIQI-L-SETI---------KDGR------------------VISLI---------HKFLQS------------
--------------------------------------------------------------------------------
------------------GV------------------------------------M-----V-D---------------
--------------------------------------------------------------------------------
---------------G---------L--FEE-SP-E-----------GVP-----QGGPL------------------S-
PLLGNIML-----------------------------------------------------------NE-----------
--------CD--H------------------------------E------------------------------------
----------------------LER--------------RGHRFVR----------YADDMMI-------------FCK-
-----SKKA----AK---------------------------RTLDHILP---------------------YIEG-----
----K--L----FLKV------N-R------EK----T---KVAHVN---------------------------------
----------------YVKFLGYSF-------------------------------------------------------
--------------------------------------------------------------------------------
--------------------------
>clostridiafid|43183350|locus|VBIRumTor148568_2143|_extraction Retrontype RNAdirected DNA polymerase (EC 2.7.7.49)   [Ruminococcus torques L214]
-------------------------------------------------------------------GNDGMQVDELLP-
--FLR--ENQ-----DTLIRKIR-------E------GKY----KPN---------------------------------
-----------------PVRRV-EI--PK-----------ETE--G-----------------EFRKL------------
------GVPT----VV-DRVIQQAIAQE-LS-PVYEKQF-------S---------------------------------
---ENSFGFRP------------------KR----------------------------GAHDA---LRQC---------
----QKNVND------------------------GYVY-VV-DM--------DLEKFF-DTVC-----------------
-QSK--LIEV-L-SRTI---------KDGR------------------VISLI---------HKYLNA------------
--------------------------------------------------------------------------------
------------------GV------------------------------------I-----A-K---------------
--------------------------------------------------------------------------------
---------------G---------M--FER-TE-V-----------GMP-----QGGPL------------------S-
PLLSNVML-----------------------------------------------------------NE-----------
--------LD--K------------------------------E------------------------------------
----------------------LES--------------RGHRFVR----------YADDCMI-------------FCK-
-----SRKS----AE---------------------------RTLKNIIP---------------------FIEG-----
----K--L----FLKV------N-R------KK----T---EVSHIS---------------------------------
----------------KVKYLGYSF-------------------------------------------------------
--------------------------------------------------------------------------------
--------------------------
>clostridiafid|42783608|locus|VBIButBac39087_0859|_extraction Retrontype RNAdirected DNA polymerase (EC 2.7.7.49)   [butyrateproducing bacterium SM4/1]
-----------------------------------------------------------------------MQVDELLP-
--YLI--NHR-----DELVRQLR-------E------GKY----KPN---------------------------------
-----------------PVRRV-EI--PK-----------EEK--G-----------------KFRKL------------
------RIPT----VV-DRMIQQAIAQE-LT-PIYEEQF-------S---------------------------------
---DNSYGFRP------------------GR----------------------------SAHDA---LAKC---------
----RKYVDE------------------------GHVY-AI-SM--------DLEAYF-DTVN-----------------
-HSK--LIEV-L-SRTM---------KDGR------------------VISLI---------HRYLNA------------
--------------------------------------------------------------------------------
------------------GV------------------------------------M-----E-D---------------
--------------------------------------------------------------------------------
---------------G---------G--FHA-TP-E-----------GVP-----QGGPL------------------S-
PLCGNVML-----------------------------------------------------------NE-----------
--------LD--K------------------------------E------------------------------------
----------------------LER--------------RGHKFVR----------YADDCII-------------LCK-
-----SRKS----AE---------------------------RTLKHIIP---------------------FITE-----
----K--L----YLKI------N-L------EK----T---TVSHIS---------------------------------
----------------KVKYLGYGF-------------------------------------------------------
--------------------------------------------------------------------------------
--------------------------
>clostridiafid|22668882|locus|VBINatThe92436_0159|_extraction Mobile element protein   [Natranaerobius thermophilus JW/NMWNLF]
-------------------------------------------------------------------GIDGMGVDELLQ-
--YLK--ENG-----DHLRQRVL-------D------GKY----RPN---------------------------------
-----------------PVRRV-EI--PK-----------E-D--G-----------------KKRKL------------
------GIPT----VV-DRVIQQAIAQV-LS-PIYEEQF-------S---------------------------------
---DNSYGFRP------------------GR----------------------------STHDA---IKKS---------
----QQNINE------------------------GYKY-VV-DM--------DLEKYF-DTVN-----------------
-QSK--LIEV-L-SKTI---------KDGR------------------VISLI---------NKYLRA------------
--------------------------------------------------------------------------------
------------------GV------------------------------------M-----I-K---------------
--------------------------------------------------------------------------------
---------------H---------T--YKD-TE-V-----------GVP-----QGGPL------------------S-
PILSNIML-----------------------------------------------------------HE-----------
--------LD--K------------------------------E------------------------------------
----------------------LEK--------------RGHEFVR----------YADDLLI-------------FCK-
-----SRRS----AG---------------------------RTLKNILP---------------------FIEN-----
----K--L----FLKV------N-K------DK----T---VVAYVG---------------------------------
----------------KVRFLGFGF-------------------------------------------------------
--------------------------------------------------------------------------------
--------------------------
>B.t.I3/AE015928/3254698..3258524/Bacteroides_extraction thetaiotaomicron/Bacterial C/ORF Sequence %28a.a%29
-------------------------------------------------------------------GIDKMSCEQLLS-
--WLK--ANK-----DELIISLQ-------S------GTY----RPN---------------------------------
-----------------PVRRV-EI--PK-----------D-N--G-----------------KKRLL------------
------GIPT----VV-DRLVQQAINQV-LT-LIYERQF-------S---------------------------------
---KTSYGFRP------------------QR----------------------------GCHDA---LRKA---------
----QKIVSE------------------------GYIY-VV-DL--------DLERFF-DTVS-----------------
-HSK--LIEI-L-SRTI---------KDGR------------------VISLI---------HKYLRS------------
--------------------------------------------------------------------------------
------------------GV------------------------------------I-----N-R---------------
--------------------------------------------------------------------------------
---------------G---------M--FEM-ST-E-----------GTP-----QGGPL------------------S-
PLLSNIML-----------------------------------------------------------NE-----------
--------LD--K------------------------------E------------------------------------
----------------------LER--------------RGHPFVR----------YADDAMI-------------FCK-
-----SKRA----AK---------------------------RVRESITL---------------------FIEG-----
----K--L----FLKV------N-H------EK----T---VVSYVK---------------------------------
----------------GVKFLGYSF-------------------------------------------------------
--------------------------------------------------------------------------------
--------------------------
>Fl.jo.I1/CP000685/4416242..4418139/Flavobacterium_extraction johnsoniae/Bacterial C/ORF Sequence %28a.a%29
-------------------------------------------------------------------GIDKLSTEHLQE-
--WLL--KHK-----ESLIESLE-------K------GKY----KPQ---------------------------------
-----------------AVRRV-EI--PK-----------E-G--G-----------------KTRSL------------
------GIPT----VV-DRLVQQSIIQI-LT-PIYEQEF-------H---------------------------------
---TSSHGFRP------------------KR----------------------------GCHTA---LKEV---------
----ESHLND------------------------EYCY-VV-DL--------DLEKFF-DTVN-----------------
-HSR--LIEL-L-SKKV---------KDPR------------------VISLI---------HKYLRA------------
--------------------------------------------------------------------------------
------------------GV------------------------------------V-----V-V---------------
--------------------------------------------------------------------------------
---------------N---------K--FEE-SV-L-----------GVP-----QGGPL------------------S-
PLLSNIML-----------------------------------------------------------HE-----------
--------LD--K------------------------------E------------------------------------
----------------------LAR--------------RGHRFVR----------YADDCLI-------------FCK-
-----SKRA----CL---------------------------RVKESITA---------------------FIES-----
----V--L----YLRV------N-K------EK----T---TVGYIR---------------------------------
----------------GKKFLGYSF-------------------------------------------------------
--------------------------------------------------------------------------------
--------------------------
>Bacteroidetesfid|47240589|locus|VBISphSp165585_3447|_extraction Retrontype RNAdirected DNA polymerase (EC 2.7.7.49)   [Sphingobacterium sp. 21]
-----------------------------------------------------------------------------QD-
--YLV--ENK-----DELITAIL-------R------GRY----RPN---------------------------------
-----------------PVRRV-AI--PK-----------D-N--G-----------------QQRQL------------
------GIPT----VV-DRFIQQAIAQV-LL-PLYEPQF-------S---------------------------------
---EHSYGFRP------------------RR----------------------------NAHHA---LKQC---------
----RDYITA------------------------GYSY-AV-DL--------DIEKFF-DQVN-----------------
-HSK--LIEV-L-SGTI---------KDGR------------------VLSLI---------HKYLNA------------
--------------------------------------------------------------------------------
------------------GV------------------------------------Q-----V-G---------------
--------------------------------------------------------------------------------
---------------G---------S--YER-SE-M-----------GVP-----QGGPL------------------S-
PLLSNIML------------------------------------------------------------------------
--------------------------------------------------------------------------------
--------------------------------------------VR----------YADDLLL-------------MCK-
-----SKRS----GQ---------------------------RVMGSLIS---------------------FIEN-----
----K--L----HLKV------N-R------DK----S---QTAPVS---------------------------------
----------------RVKFLGYSF-------------------------------------------------------
--------------------------------------------------------------------------------
--------------------------
>S.ag.I1/AJ292930/182..2038/Streptococcus_extraction agalactiae/Bacterial C/ORF Sequence %28a.a%29
-------------------------------------------------------------------GIDGVTIEQMDD-
--YLH--QNW-----RETKKLIK-------E------RSY----KPQ---------------------------------
-----------------PVLRV-EI--PK-----------P-N--G-----------------GVRNL------------
------GIPT----AM-DRMIQQAIVQV-LS-PLCEKHF-------S---------------------------------
---EYSYGFRP------------------NR----------------------------SCETA---IVQL---------
----LEYLND------------------------GYEW-IV-DI--------DLEKFF-DTVP-----------------
-QDR--LMSL-V-HNII---------QDGD------------------TESLI---------RKYFHS------------
--------------------------------------------------------------------------------
------------------GV------------------------------------V-----I-N---------------
--------------------------------------------------------------------------------
---------------G---------Q--RHK-TL-V-----------GTP-----QGGNL------------------S-
PLLSNIML-----------------------------------------------------------NE-----------
--------LD--K------------------------------G------------------------------------
----------------------LEK--------------RGLRFVR----------YADDCVI-------------TVG-
-----SEAA----AK---------------------------RVMHSVSS---------------------YIEK-----
----R--L----GLKV------N-M------TK----T---KIVRPN---------------------------------
----------------KLKYLGFGF-------------------------------------------------------
--------------------------------------------------------------------------------
--------------------------
>Bacillifid|61433042|locus|VBIStrMac222691_1557|_extraction Retrontype reverse transcriptase   [Streptococcus macedonicus ACADC 198]
--------------------------------------------------------------------------------
--------------------------------------------------------------------------------
--------------------------------------------------------------------------------
--------------------------------------------------------------------------------
--------------------------------------------------------------------------------
--------------------------------------------------------------------------------
--------------------------------------------------------------------------------
--------------------------------------------------------------------------------
--------------------------------------------------------------------------------
--------------------------------------------------------------------------------
--------------------------------------------------------------------------------
--MSNIML-----------------------------------------------------------NE-----------
--------LD--K------------------------------E------------------------------------
----------------------LES--------------RGLHFVR----------YADDCVI-------------TVG-
-----SGAA----AK---------------------------RVMHSISR---------------------FIEQ-----
----G--L----GLKV------N-M------TN----L---T--------------------------------------
--------------------------------------------------------------------------------
--------------------------------------------------------------------------------
--------------------------
>Bacteroidetesfid|54587919|locus|VBIPorAsa172508_0403|_extraction Retrontype RNAdirected DNA polymerase (EC 2.7.7.49)   [Porphyromonas asaccharolytica DSM 20707]
-------------------------------------------------------------------GIDGMKVEELRD-
--YMN--ANW-----TSIKQSIL-------E------RRY----KPA---------------------------------
-----------------PVRRV-EI--PK-----------P-N--G-----------------GVRKL------------
------GIPT----VV-DRTLQQSIVQV-LT-PIFEAEF-------Q---------------------------------
---ENSYGFRP------------------GR----------------------------SCEQA---VQKL---------
----LEYLNE------------------------GAEW-IV-DI--------DLEKFF-DNVP-----------------
-QDK--LMSY-V-GRVI---------HDPD------------------TESLI---------RKYLKS------------
--------------------------------------------------------------------------------
------------------GV------------------------------------M-----E-N---------------
--------------------------------------------------------------------------------
---------------G---------L--YEA-TE-L-----------GTP-----QGGNL------------------S-
PLLSNVML-----------------------------------------------------------NE-----------
--------LD--K------------------------------E------------------------------------
----------------------MVR--------------RGLRYVR----------YADDCVI-------------AVR-
-----SEAS----AK---------------------------RVMHSVTQ---------------------WIER-----
----V--L----GLKV------N-A------TK----T---HVCRPS---------------------------------
----------------KLKYLGFGF-------------------------------------------------------
--------------------------------------------------------------------------------
--------------------------
>clostridiafid|42987381|locus|VBIEubRec155814_2884|_extraction Mobile element protein   [Eubacterium rectale M104/1]
-------------------------------------------------------------------GVDGMKYTELKE-
--HLA--KNG-----ETIKGQLR-------T------RKY----KPQ---------------------------------
-----------------PARRV-EI--PK-----------P-D--G-----------------GVRNL------------
------GVPT----VT-DRFIQQAIAQV-LT-PIYEEQF-------H---------------------------------
---DHSYGFRP------------------NR----------------------------CAQQA---ILTA---------
----LNIMND------------------------GNDW-IV-DI--------DLEKFF-DTVN-----------------
-HDK--LMTL-I-GRTI---------KDGD------------------VISIV---------RKYLVS------------
--------------------------------------------------------------------------------
------------------GI------------------------------------M-----I-D---------------
--------------------------------------------------------------------------------
---------------D---------E--YED-SI-V-----------GTP-----QGGNL------------------S-
PLLANIML-----------------------------------------------------------NE-----------
--------LD--K------------------------------E------------------------------------
----------------------MEK--------------RGLNFVR----------YADDCII-------------MVG-
-----SEMS----AN---------------------------RVMRNISR---------------------FIEE-----
----K--L----GLKV------N-M------TK----S---KVDRPS---------------------------------
----------------GLKYLGFGF-------------------------------------------------------
--------------------------------------------------------------------------------
--------------------------
>Bacillifid|102075684|locus|VBIAmpXyl149409_1227|_extraction Retrontype RNAdirected DNA polymerase (EC 2.7.7.49)   [Amphibacillus xylanus NBRC 15112]
-------------------------------------------------------------------GVDGMSVEQIQG-
--YLA--LNK-----DDLLKSIR-------N------RTY----KPE---------------------------------
-----------------PVLRV-EI--PK-----------P-N--G-----------------GVRLL------------
------GIPT----VK-DRVIQQAIAQI-LT-PLFDRQF-------S---------------------------------
---DYSYGFRP------------------RR----------------------------YAEMA---IIKG---------
----LEYMND------------------------GYEW-IV-DI--------DLERFF-DTVN-----------------
-HDR--LMNL-V-ARTV---------EDGD------------------VISLI---------RKFLVS------------
--------------------------------------------------------------------------------
------------------GV------------------------------------Q-----I-D---------------
--------------------------------------------------------------------------------
---------------E---------E--YKE-TI-I-----------GTP-----QGGNL------------------S-
PLLSNIML-----------------------------------------------------------HE-----------
--------LD--M------------------------------E------------------------------------
----------------------LEN--------------RGLRFVR----------YADDCII-------------FAK-
-----SQMA----AN---------------------------RIMRSITR---------------------FIEE-----
----K--L----GLIV------N-A------DK----S---KVTNPN------------N--------------------
T---------------DFKFLGFG--------------------------------------------------------
--------------------------------------------------------------------------------
--------------------------
>Bacillifid|201988153|locus|VBIBacThu93926_0157|_extraction Retrontype RNAdirected DNA polymerase (EC 2.7.7.49)   [Bacillus thuringiensis YBT1518]
-------------------------------------------------------------------GVDGVTVDELKQ-
--YLK--ENK-----DELRQRIR-------T------RKY----QPQ---------------------------------
-----------------AALRV-EI--PK-----------E-N--G-----------------KMRKL------------
------GIPT----VV-DRVVQQAIHQI-LS-PIFEKQF-------S---------------------------------
---EFSYGFRP------------------KR----------------------------SCEMA---IVKS---------
----LEFLNA------------------------GYEW-IV-DI--------DLERFF-DTVH-----------------
-HDK--LMRI-I-SNTI---------SDGD------------------VISLI---------RKYLVS------------
--------------------------------------------------------------------------------
------------------GV------------------------------------M-----V-N---------------
--------------------------------------------------------------------------------
---------------G---------K--YEE-TS-V-----------GTP-----QGGNL------------------S-
PLLSNIML-----------------------------------------------------------NE-----------
--------LD--K------------------------------E------------------------------------
----------------------LES--------------RELQFVR----------YADDALI-------------FVK-
-----SEKA----AS---------------------------RVMKSIVR---------------------FIEK-----
----N--L----GLIV------N-T------EK----S---KISRPE---------------------------------
----------------DLKFLGFG--------------------------------------------------------
--------------------------------------------------------------------------------
--------------------------
>B.h.I1/AP001507/130149..132031/Bacillus_extraction halodurans/Bacterial C/ORF Sequence %28a.a%29
-------------------------------------------------------------------GVDEMDVKSLRL-
--HLH--ENW-----TSIRNEII-------E------GSY----FPK---------------------------------
-----------------PVRRV-EI--PK-----------P-N--G-----------------GVRKL------------
------GIPT----VM-DRFLQQAIAQI-LT-QLYDPTF-------S---------------------------------
---ERSFGFRP------------------HR----------------------------RGHNA---VRQA---------
----KQWMKE------------------------GYRW-VV-DI--------DLEKFF-DKVN-----------------
-HDR--LMRK-L-SSRI---------QDPR------------------VLQLI---------RRYLQT------------
--------------------------------------------------------------------------------
------------------GV------------------------------------M-----E-R---------------
--------------------------------------------------------------------------------
---------------G---------L--VSP-NT-E-----------GTP-----QGGPL------------------S-
PLLSNIVL-----------------------------------------------------------DE-----------
--------LD--N------------------------------E------------------------------------
----------------------LEK--------------RGLKFVR----------YADDCNI-------------YVR-
-----SKRA----GL---------------------------RIMESVTS---------------------FIEN-----
----R--L----KLKV------N-R------EK----S---AVDRPW---------------------------------
----------------NRKFLGFSF-------------------------------------------------------
--------------------------------------------------------------------------------
--------------------------
>O.i.I1/BA000028/2785523..2787411/Oceanobacillus_extraction iheyensis/Bacterial C/ORF Sequence %28a.a%29
-------------------------------------------------------------------GIDEMSVKFLRR-
--HLY--DNW-----DSLRENLR-------K------GTY----TPS---------------------------------
-----------------PVRRV-EI--PK-----------P-S--G-----------------GVRML------------
------GIPT----VT-DRFIQQAIAQV-LH-TIFDPSF-------S---------------------------------
---EHSYGFRP------------------NR----------------------------RGHDA---VRKA---------
----RGFIKE------------------------GYRW-VI-DM--------DLEKFF-DKVN-----------------
-HDK--LMGV-L-AKRI---------KDKE------------------LLRLI---------RKYLQS------------
--------------------------------------------------------------------------------
------------------GV------------------------------------M-----I-N---------------
--------------------------------------------------------------------------------
---------------G---------I--VVS-SE-E-----------GTP-----QGGPL------------------S-
PLLSNIIL-----------------------------------------------------------DD-----------
--------LD--K------------------------------E------------------------------------
----------------------LEE--------------RGLRFVR----------YADDCNI-------------YVR-
-----TKKA----GN---------------------------RVMNSITT---------------------FIEE-----
----K--L----RLKV------N-K------EK----S---AVDRPW---------------------------------
----------------KRKFLGFSF-------------------------------------------------------
--------------------------------------------------------------------------------
--------------------------
>Bacillifid|21969758|locus|VBIGeoSp101709_0522|_extraction Mobile element protein   [Geobacillus sp. WCH70]
-------------------------------------------------------------------GTDGMSVKDLRR-
--HLV--EHW-----DVIRRALE-------E------GTY----EPC---------------------------------
-----------------PVRRV-EI--PK-----------P-N--G-----------------GVRLL------------
------GIPT----VT-DRFIQQAIAQV-LT-PIFDPSF-------S---------------------------------
---EHSYGFRP------------------GR----------------------------RGHDA---VKKA---------
----KQYIQE------------------------GYTW-VV-DI--------DLEKFF-DRVN-----------------
-HDK--LMGI-L-AKRI---------PDKI------------------LLKLI---------RKYLQA------------
--------------------------------------------------------------------------------
------------------GV------------------------------------M-----I-N---------------
--------------------------------------------------------------------------------
---------------G---------V--VME-TQ-E-----------GTP-----QGGPL------------------S-
PLLSNILL-----------------------------------------------------------DE-----------
--------LD--K------------------------------E------------------------------------
----------------------LEK--------------RGHKFVR----------YADDCNI-------------YVR-
-----TKKA----GE---------------------------RVMKSITA---------------------FIEK-----
----K--L----RLKV------N-E------TK----S---AVDRPW---------------------------------
----------------RRKFLGFS--------------------------------------------------------
--------------------------------------------------------------------------------
--------------------------
>Bacillifid|20956876|locus|VBIAnoFla45531_2524|_extraction Retrontype RNAdirected DNA polymerase (EC 2.7.7.49)   [Anoxybacillus flavithermus WK1]
-------------------------------------------------------------------GVDMMPVQNLRT-
--HIV--ENW-----QSIKEAII-------K------GTY----EPM---------------------------------
-----------------PVRRV-EI--PK-----------P-D--G-----------------GVRLL------------
------GIPT----VT-DRLIQQAIAQV-LS-KIYDPMF-------S---------------------------------
---EHSYGFRP------------------NR----------------------------SAHDA---VRKA---------
----QGYIKE------------------------GYRW-VV-DI--------DLEKFF-DQVN-----------------
-HDR--LMST-L-AKRI---------HDKP------------------LLKLI---------RKYLQS------------
--------------------------------------------------------------------------------
------------------GV------------------------------------M-----I-H---------------
--------------------------------------------------------------------------------
---------------G---------V--VSS-TE-K-----------GTP-----QGGPL------------------S-
PLLSNIVL-----------------------------------------------------------DE-----------
--------LD--K------------------------------E------------------------------------
----------------------LEK--------------RGHQFVR----------YADDCNI-------------YVK-
-----SKRA----GE---------------------------RTMASVQR---------------------FIER-----
----K--L----RLKV------N-E------KK----S---AVDRPW---------------------------------
----------------KRKFLGFS--------------------------------------------------------
--------------------------------------------------------------------------------
--------------------------
>Bacillifid|102073184|locus|VBIAmpXyl149409_0044|_extraction Mobile element protein   [Amphibacillus xylanus NBRC 15112]
-------------------------------------------------------------------GIDQMPTTDLRV-
--YVM--ENW-----HTMREQLL-------S------GTY----QPQ---------------------------------
-----------------PVRRV-EI--PK-----------P-N--G-----------------GVRKL------------
------GIPT----VT-DRLIQQAIAQQ-LT-LVFDPTF-------S---------------------------------
---EFSYGFRP------------------NR----------------------------RAHTA---VKQA---------
----RAYIEE------------------------GYRW-VV-DM--------DLEKFF-DKVH-----------------
-HDR--LMAR-L-ATRI---------KDKV------------------LLHLI---------RQFLQA------------
--------------------------------------------------------------------------------
------------------GV------------------------------------M-----E-N---------------
--------------------------------------------------------------------------------
---------------G---------L--VSP-MT-E-----------GTP-----QGGPL------------------S-
PLLSNIVL-----------------------------------------------------------DE-----------
--------LD--K------------------------------E------------------------------------
----------------------LEK--------------RGHKFVR----------YADDFHI-------------YVK-
-----SSRA----GE---------------------------RVMESITT---------------------FIEK-----
----K--L----RLKV------N-R------EK----S---AVDRPW---------------------------------
----------------KRKLLGFS--------------------------------------------------------
--------------------------------------------------------------------------------
--------------------------
>S.th.I1/AP006840/1010793..1012672/Symbiobacterium_extraction thermophilum/Bacterial C/ORF Sequence %28a.a%29
-------------------------------------------------------------------GVDGVPTERLRD-
--QIR--VEW-----SRIREELL-------Q------GTY----RPQ---------------------------------
-----------------PVRRV-EI--PK-----------P-G--G-----------------GKRML------------
------GIPT----VM-DRLIQQALLQV-LT-PIFDPTF-------S---------------------------------
---ESSYGFRP------------------GR----------------------------RGHDA---VRKA---------
----RQYVEE------------------------GYDW-VV-DM--------DLEKFF-DRVN-----------------
-HDV--LMAR-V-ARRV---------TDKR------------------VLRLI---------RRYLQA------------
--------------------------------------------------------------------------------
------------------GV------------------------------------M-----L-N---------------
--------------------------------------------------------------------------------
---------------G---------V--VVA-TE-E-----------GTP-----QGGPL------------------S-
PLLANILL-----------------------------------------------------------DD-----------
--------LD--K------------------------------E------------------------------------
----------------------LER--------------RGHHFVR----------YADDCNI-------------YVR-
-----SKRA----GE---------------------------RVYRSVRH---------------------FLQE-----
----R--L----RLKV------N-E------EK----S---AVDRPW---------------------------------
----------------KRQFLGFSF-------------------------------------------------------
--------------------------------------------------------------------------------
--------------------------
>Bacillifid|124876795|locus|VBIGeoSp266368_3508|_extraction Mobile element protein   [Geobacillus sp. GHH01]
--------------------------------------------------------------------------------
--------------------------------------------------------------------------------
--------------------------------------------------------------------------------
--------------------------------------------------------------------------------
--------------------------------------------------------------------------------
--------------------------------------------------------------------------------
-------------------------------------------------MK-----------------------------
--------------------------------------------------------------------------------
--------------------------------------------------------------------------------
--------------------------------------------------------------------------------
------------------------------------------------------------------------------C-
PLLANILL-----------------------------------------------------------DD-----------
--------LD--K------------------------------E------------------------------------
----------------------LEK--------------RGLKFYR----------YADDCNI-------------YVK-
-----SLRA----GQ---------------------------RVKQSIQR---------------------FLER-----
----T--L----KLKV------N-E------EK----S---AVDRPW---------------------------------
----------------KRAFLGFS--------------------------------------------------------
--------------------------------------------------------------------------------
--------------------------
>Bacillifid|45221880|locus|VBIGeoSp94955_0342|_extraction Mobile element protein   [Geobacillus sp. Y412MC52]
-------------------------------------------------------------------GIDGVSTDQLRD-
--YIR--AHW-----STIRAQLL-------A------GTY----RPA---------------------------------
-----------------PVRRV-EI--PK-----------P-G--G-----------------GTRQL------------
------GIPT----VV-DRLIQQAILQE-LT-PIFDPDF-------S---------------------------------
---PSSFGFRP------------------GR----------------------------NAHDA---VRQA---------
----QGYIQE------------------------GYRY-VV-DM--------DLEKFF-DRVN-----------------
-HDI--LMSR-V-ARKV---------KDKR------------------VLKLI---------RAYLQA------------
--------------------------------------------------------------------------------
------------------GV------------------------------------M-----I-E---------------
--------------------------------------------------------------------------------
---------------G---------V--KVQ-TE-E-----------GTP-----QGGPL------------------S-
PLLANILL-----------------------------------------------------------DD-----------
--------LD--K------------------------------E------------------------------------
----------------------LEK--------------RGLKFCR----------YADDCNI-------------YVK-
-----SLRA----GQ---------------------------RVKQSIQR---------------------FLEK-----
----T--L----KLKV------N-E------EK----S---AVDRPW---------------------------------
----------------KRAFLGFS--------------------------------------------------------
--------------------------------------------------------------------------------
--------------------------
>clostridiafid|22104403|locus|VBIHelMod36755_0020|_extraction Mobile element protein   [Heliobacterium modesticaldum Ice1]
-------------------------------------------------------------------GIDGMGLESLRP-
--YLK--EEW-----SRIKQELL-------E------GTY----RPQ---------------------------------
-----------------PVRRV-EI--PK-----------P-Q--G-----------------GTRKL------------
------GIPT----VV-DRLIQQALNQI-LM-PIFDPDF-------S---------------------------------
---TNSYGFRP------------------GK----------------------------SAHQA---VKKA---------
----KEYIAD------------------------GYRW-VV-DM--------DLAQFF-DRVN-----------------
-HDI--LMAR-V-ARKV---------KDKR------------------ILKLI---------REYLKA------------
--------------------------------------------------------------------------------
------------------GV------------------------------------M-----L-N---------------
--------------------------------------------------------------------------------
---------------G---------I--RVK-SE-E-----------GTP-----QGGPL------------------S-
PLLANIIL-----------------------------------------------------------DD-----------
--------LD--K------------------------------A------------------------------------
----------------------LES--------------RGHRFCR----------YADDCNV-------------YVR-
-----SRRA----GQ---------------------------RVMEGMAK---------------------FLEG-----
----R--L----KLQV------N-W------EK----S---AVDRPW---------------------------------
----------------NRKFLGFSF-------------------------------------------------------
--------------------------------------------------------------------------------
--------------------------
>clostridiafid|20880100|locus|VBIAmmDeg104956_0293|_extraction Mobile element protein   [Ammonifex degensii KC4]
-------------------------------------------------------------------GVDGMEPEALRS-
--YLK--EHW-----PRIKEELL-------A------GTY----RPM---------------------------------
-----------------PVRRV-EI--PK-----------P-G--G-----------------GVRLL------------
------GIPT----VL-DRLIQQALLQV-LT-PIFDPGF-------S---------------------------------
---PHSYSFRP------------------GR----------------------------SAHQA---VEQA---------
----RRYVAQ------------------------GYRH-VV-DL--------DLAQFF-DRVN-----------------
-HDL--LMAR-V-ARKV---------KDKR------------------VLKLI---------RAYLQA------------
--------------------------------------------------------------------------------
------------------GV------------------------------------M-----I-N---------------
--------------------------------------------------------------------------------
---------------G---------C--CVR-TE-E-----------GTP-----QGGPL------------------S-
PLLANIIL-----------------------------------------------------------DD-----------
--------LD--K------------------------------E------------------------------------
----------------------LER--------------RGHRFVR----------YADDSNV-------------YVK-
-----SCRA----GQ---------------------------RVFESLKR---------------------FLEQ-----
----R--L----KLRI------N-E------EK----S---AVDYAW---------------------------------
----------------RRGILGFSF-------------------------------------------------------
--------------------------------------------------------------------------------
--------------------------
>clostridiafid|32495095|locus|VBITheIta22270_0082|_extraction Mobile element protein   [Thermoanaerobacter italicus Ab9]
-------------------------------------------------------------------GVDGMGVDELLP-
--YLK--ENW-----ATIKQQLL-------E------GKY----KPQ---------------------------------
-----------------PVRRV-EI--PK-----------P-D--G-----------------GKRLL------------
------GIPT----VL-DRLIQQAIAQI-LN-KVYNHTF-------S---------------------------------
---DSSYGFRP------------------GR----------------------------SAKDA---IKAA---------
----EAYINE------------------------GYTW-VV-DM--------DLEKFF-DRVN-----------------
-HDI--IMSK-L-EKRI---------GDKR------------------VLKLI---------RRYLES------------
--------------------------------------------------------------------------------
------------------GV------------------------------------M-----I-N---------------
--------------------------------------------------------------------------------
---------------G---------I--KVS-TE-E-----------GTP-----QGGPL------------------S-
PLLANIML-----------------------------------------------------------DE-----------
--------LD--K------------------------------E------------------------------------
----------------------LEK--------------RGHKFCR----------YADDCNI-------------YVR-
-----SRSA----GN---------------------------RVMKSIKK---------------------FIES-----
----K--L----KLKV------N-E------AK----S---AVDRPW---------------------------------
----------------RRKFLGFSF-------------------------------------------------------
--------------------------------------------------------------------------------
--------------------------
>C.a.I1/AE001437/3710916..3712835/Clostridium_extraction acetobutylicum/Bacterial C/ORF Sequence %28a.a%29
-------------------------------------------------------------------GVDGMKVDELLQ-
--YLK--QNG-----KTLIASIF-------N------GKY----CPK---------------------------------
-----------------AVRRV-EI--PK-----------P-D--G-----------------GIRLL------------
------GIPT----VV-DRTIQQAISQV-LT-PIFEKTF-------S---------------------------------
---ENSYGFRP------------------KR----------------------------SAKQA---IKKA---------
----KEYMEE------------------------GYKW-VV-DI--------DLAKYF-DTVN-----------------
-HDK--LMAL-V-ARKI---------KDKR------------------VLKLI---------RLYLQS------------
--------------------------------------------------------------------------------
------------------GV------------------------------------M-----I-N---------------
--------------------------------------------------------------------------------
---------------G---------V--VSE-TE-R-----------GCP-----QGGPL------------------S-
PLLSNIML-----------------------------------------------------------TE-----------
--------LD--R------------------------------E------------------------------------
----------------------LEK--------------RGHKFCR----------YADDNNV-------------YVR-
-----SKKA----GD---------------------------RVMRSITR---------------------FIEN-----
----K--L----KLKV------N-K------EK----S---AVDRPW---------------------------------
----------------RRKFLGFTF-------------------------------------------------------
--------------------------------------------------------------------------------
--------------------------
>clostridiafid|42639654|locus|VBIHalSp157090_0576|_extraction Mobile element protein   [Halanaerobium hydrogeniformans]
-------------------------------------------------------------------GIDGMSVDELLP-
--LLK--RNG-----SQLLKDIL-------E------GNY----KPQ---------------------------------
-----------------AVRRV-EI--PK-----------P-G--G-----------------GVRLL------------
------GIPT----VI-DRMIQQAITQQ-LT-PIFDPGF-------S---------------------------------
---EYSYGFRP------------------GR----------------------------NAHQA---VNKA---------
----KEYIND------------------------GYTW-VV-DI--------DLEKYF-DTVQ-----------------
-HDK--LMSL-V-ARKV---------QDKR------------------VLKLI---------RAYLNA------------
--------------------------------------------------------------------------------
------------------GV------------------------------------M-----I-D---------------
--------------------------------------------------------------------------------
---------------G---------L--IKK-TD-E-----------GCP-----QGGPL------------------S-
PLLSNIML-----------------------------------------------------------DE-----------
--------LD--K------------------------------E------------------------------------
----------------------LEK--------------RNHKFCR----------YADDSQI-------------YVK-
-----SRKA----AK---------------------------RVMKSLTV---------------------FIEK-----
----K--L----KLKV------N-A------TK----S---AVGRPW---------------------------------
----------------RRKFLGFSF-------------------------------------------------------
--------------------------------------------------------------------------------
--------------------------
>clostridiafid|124770602|locus|VBICloSac181665_0553|_extraction Mobile element protein   [Clostridium saccharoperbutylacetonicum N14(HMT)]
-------------------------------------------------------------------GVDGMKTDELRE-
--HIK--KHW-----ETIKVKLL-------E------SKY----NPS---------------------------------
-----------------PVRRK-EI--SK-----------P-D--G-----------------GVRLL------------
------GIPT----VQ-DRLIQQAIAQV-LS-KIYEPLF-------S---------------------------------
---ENSFGFRP------------------HR----------------------------GAKDA---ITKS---------
----KQYITQ------------------------GNRW-VI-DM--------DLEKFF-DKVN-----------------
-HDI--LMNK-L-EKKI---------QDKR------------------LLSLI---------RKYLKS------------
--------------------------------------------------------------------------------
------------------GI------------------------------------L-----I-N---------------
--------------------------------------------------------------------------------
---------------G---------V--SVA-SE-E-----------GTP-----QGGPL------------------S-
PLLANIML-----------------------------------------------------------DE-----------
--------LD--K------------------------------E------------------------------------
----------------------LER--------------RGYKFCR----------YADDNNI-------------YVK-
-----SKRA----GF---------------------------RVMKSITN---------------------IIEN-----
----N--L----KLKV------N-K------DK----S---AVDFVS---------------------------------
----------------KRKFLGFSF-------------------------------------------------------
--------------------------------------------------------------------------------
--------------------------
>Sy.fu.I1/CP000478/3922427..3924309/Syntrophobacter_extraction fumaroxidans/Bacterial C/ORF Sequence %28a.a%29
-------------------------------------------------------------------GVDGVSVDALRA-
--CLR--EHW-----PRIKEELL-------E------GRY----QPQ---------------------------------
-----------------PVRKV-EI--PK-----------P-G--G-------------K---GMRQL------------
------GIPT----VM-DRLIQQALNQV-MQ-PIFDPDF-------S---------------------------------
---ESSYGFRP------------------GR----------------------------SAHQA---VLRA---------
----REYAAT------------------------DRRW-VV-DM--------DLEKFF-DRVN-----------------
-HDI--LMAR-L-ARKI---------ADRR------------------VLQLI---------RRYLQA------------
--------------------------------------------------------------------------------
------------------GS------------------------------------M-----V-G---------------
--------------------------------------------------------------------------------
---------------G---------V--VSP-RT-E-----------GTP-----QGGPL------------------S-
PLLSNILL-----------------------------------------------------------DD-----------
--------LD--K------------------------------E------------------------------------
----------------------LEQ--------------RGHAFCR----------YADDCNI-------------YVK-
-----SRRA----GQ---------------------------RVLESLTR---------------------FLAN-----
----R--L----KLKV------N-V------DK----S---AVARPW---------------------------------
----------------VRKFLGYSM-------------------------------------------------------
--------------------------------------------------------------------------------
--------------------------
>DEfid|21697130|locus|VBIDesRet71890_0165|_extraction Mobile element protein   [Desulfohalobium retbaense DSM 5692]
-------------------------------------------------------------------GVDGMSVNDVWG-
--YCT--LNW-----ARIKEELL-------D------GRY----EPQ---------------------------------
-----------------PVLGV-EI--PK-----------P-G--G-----------------GVRQL------------
------GIPT----AL-DRLIQQALHQV-LS-PIFNPHF-------S---------------------------------
---ESSYGFRP------------------GR----------------------------SAHQA---VLKA---------
----REHAAA------------------------GKRW-VV-DM--------DLEKFF-DRVN-----------------
-HDV--LMAR-V-ARKV---------KDKR------------------VLVLI---------RRYLQA------------
--------------------------------------------------------------------------------
------------------GL------------------------------------M-----Q-G---------------
--------------------------------------------------------------------------------
---------------G---------I--ASK-RK-E-----------GTP-----QGGPL------------------S-
PLLSNILL-----------------------------------------------------------DD-----------
--------LD--K------------------------------E------------------------------------
----------------------LER--------------RGHAFCR----------YADDCNI-------------YVQ-
-----TKRS----GE---------------------------RAMASITR---------------------FLTE-----
----R--L----KLRV------N-A------DK----S---AVDRPW---------------------------------
----------------KRKFLGYSM-------------------------------------------------------
--------------------------------------------------------------------------------
--------------------------
>Pe.ca.I2/CP000142/1559685..1561618/Pelobacter_extraction carbinolicus/Bacterial C/ORF Sequence %28a.a%29
-------------------------------------------------------------------GIDGMPVGDLKT-
--YLQ--EQW-----PRIKEELL-------T------GTY----QPQ---------------------------------
-----------------PVRKV-EI--PK-----------P-G--G-----------------GMRML------------
------GIPT----VL-DRLIQQALHQE-LM-RLFEPEF-------S---------------------------------
---EHSYGFRP------------------GR----------------------------SAHQA---VQSA---------
----RRHVAS------------------------GRRW-AV-DI--------DLEKFF-DRVG-----------------
-HDI--LMSR-V-ARKV---------KDRR------------------VLGLI---------RRYLTV------------
--------------------------------------------------------------------------------
------------------GV------------------------------------L-----E-G---------------
--------------------------------------------------------------------------------
---------------G---------I--ISP-RV-Q-----------GTP-----QGGPL------------------S-
PLLSNILL-----------------------------------------------------------DE-----------
--------FD--K------------------------------E------------------------------------
----------------------LER--------------RGHAFCR----------YADDCNI-------------YVH-
-----SRRA----AE---------------------------RVMTSLTR---------------------FLEQ-----
----Q--L----KLKV------N-R------VK----S---AVGRPW---------------------------------
----------------ERTFLGYSM-------------------------------------------------------
--------------------------------------------------------------------------------
--------------------------
>Ge.ur.I2/CP000698/242469..244398/Geobacter_extraction uraniireducens/Bacterial C/ORF Sequence %28a.a%29
-------------------------------------------------------------------GVDNMPVTALKG-
--YLQ--EEW-----PRIREELL-------T------GTY----HPQ---------------------------------
-----------------PVRKV-EI--PK-----------P-G--G-----------------GTRML------------
------GIPT----VL-DRLIQQAVHQV-LS-PLFDPGF-------S---------------------------------
---ISSHGFRP------------------GR----------------------------SAHQA---IKAA---------
----RKYVES------------------------GLRW-VV-DI--------DLEKFF-DRVH-----------------
-HDT--LMSL-V-KRKV---------GDRL------------------VLSLI---------DSYLKA------------
--------------------------------------------------------------------------------
------------------GI------------------------------------L-----E-G---------------
--------------------------------------------------------------------------------
---------------G---------V--TSP-RL-E-----------GTP-----QGGPL------------------S-
PLLSNILL-----------------------------------------------------------DE-----------
--------LD--K------------------------------K------------------------------------
----------------------LER--------------RGHKFCR----------YADDANI-------------YVA-
-----TRRS----GE---------------------------RVMASITG---------------------YLSE-----
----R--L----KLTV------N-Q------GK----S---AVDRPW---------------------------------
----------------KRSFLSYSM-------------------------------------------------------
--------------------------------------------------------------------------------
--------------------------
>Afid|20468517|locus|VBIOchAnt73124_1762|_extraction Mobile element protein   [Ochrobactrum anthropi ATCC 49188]
-------------------------------------------------------------------GIDKMSVGDLKQ-
--HLV--SHW-----PRIREDLL-------A------GRY----EPA---------------------------------
-----------------PVRGV-EI--PK-----------P-G--G-----------------GKRLL------------
------GIPT----VL-DRLIQQAIHQV-LM-PIFDPGF-------S---------------------------------
---NSSFGFRP------------------ER----------------------------SAHDA---ILAA---------
----RSYVAD------------------------GYRV-VV-DL--------DLEKFF-DRVN-----------------
-HDV--LMAR-V-ARKV---------YDKR------------------VLRLI---------RRYLQA------------
--------------------------------------------------------------------------------
------------------GL------------------------------------M-----M-G---------------
--------------------------------------------------------------------------------
---------------G---------M--TTM-RS-E-----------GTP-----QGGPL------------------S-
PLLSNVLL-----------------------------------------------------------DD-----------
--------LD--K------------------------------E------------------------------------
----------------------LEQ--------------RGHRFCR----------YADDCNI-------------YVR-
-----SIRA----GQ---------------------------RVMASLTA---------------------FLGR-----
----R--L----KLKV------N-A------TK----S---AVDHPW---------------------------------
----------------NRVFLGYTMT------------------------------------------------------
--------------------------------------------------------------------------------
--------------------------
>DEfid|102051933|locus|VBIDesTol47847_2395|_extraction Retrontype RNAdirected DNA polymerase (EC 2.7.7.49)   [Desulfobacula toluolica Tol2]
-------------------------------------------------------------------GIDNMTVDQLPG-
--YLR--RHW-----PKVKGKLL-------Q------GNY----KPL---------------------------------
-----------------PVKRK-EI--PK-----------P-D--G-----------------GVRLL------------
------GIPT----VL-DRLIQQAVSEI-LQ-QIWDPHF-------S---------------------------------
---ESSHGFRP------------------GR----------------------------SQHDA---ILQG---------
----KVYLLS------------------------GYTH-SV-NM--------DLSKFF-DRVN-----------------
-HDR--LMSR-L-AERI---------KDKR------------------VLKLI---------RSYLTA------------
--------------------------------------------------------------------------------
------------------GV------------------------------------M-----I-D---------------
--------------------------------------------------------------------------------
---------------G---------V--VVS-AA-E-----------GTP-----QGGPL------------------S-
PVISNIVL-----------------------------------------------------------DE-----------
--------LD--K------------------------------E------------------------------------
----------------------LEK--------------RGHKFVR----------YADDFVI-------------YLK-
-----SKKA----AE---------------------------RVMKSVTR---------------------FITV-----
----K--L----RLKV------N-E------EK----S---KVSRPW---------------------------------
----------------LDKFLGYTF-------------------------------------------------------
--------------------------------------------------------------------------------
--------------------------
>DEfid|102053344|locus|VBIDesTol47847_3092|_extraction Retrontype RNAdirected DNA polymerase (EC 2.7.7.49)   [Desulfobacula toluolica Tol2]
--------------------------------------------------------------------------------
--------------------------------------------------------------------------------
--------------------------------------------------------------------------------
--------------------------------------------------------------------------------
--------------------------------------------------------------------------------
-------------------------------------------M--------DLSKFF-DRVN-----------------
-HDR--LMSR-L-ATRI---------KDKR------------------VLKLI---------RKYLTA------------
--------------------------------------------------------------------------------
------------------GT------------------------------------M-----I-N---------------
--------------------------------------------------------------------------------
---------------G---------L--VVF-ST-E-----------GTP-----QGGPL------------------S-
PLLSNIVL-----------------------------------------------------------DE-----------
--------LD--K------------------------------E------------------------------------
----------------------LER--------------RGLRFVR----------YADDFVI-------------YLK-
-----SKKA----AQ---------------------------RVMESIKR---------------------FITL-----
----K--L----KLKV------N-E------EK----S---SVGNAW---------------------------------
----------------RSKFLGFSF-------------------------------------------------------
--------------------------------------------------------------------------------
--------------------------
>Ha.ch.I2/NC_007645/98723..100647/Hahella_extraction chejuensis/Bacterial C/ORF Sequence %28a.a%29
-------------------------------------------------------------------GVDQMPVAALKG-
--HLQ--QHW-----PTLRERLL-------A------GDY----HPQ---------------------------------
-----------------PVRRV-SI--PK-----------P-Q--G-----------------GERIL------------
------GIPT----VQ-DRLIQQALHQV-LS-PMLEPIF-------S---------------------------------
---DHSYGFRP------------------GR----------------------------SAHQA---VRAM---------
----QRHIND------------------------GHRW-VV-DL--------DLEQFF-DRVN-----------------
-HDV--LMGL-L-ARRI---------ADRR------------------MLTLI---------RRYLQA------------
--------------------------------------------------------------------------------
------------------GM------------------------------------L-----D-G---------------
--------------------------------------------------------------------------------
---------------G---------L--VSP-RR-E-----------GAP-----QGGPL------------------S-
PLLSNVLL-----------------------------------------------------------TE-----------
--------LD--R------------------------------E------------------------------------
----------------------LER--------------RGHRFCR----------YADDCNI-------------YVR-
-----SERA----GH---------------------------RVMTSITH---------------------YLKM-----
----H--L----RLKV------N-A------EK----S---VVDRPW---------------------------------
----------------RRSYLGYSV-------------------------------------------------------
--------------------------------------------------------------------------------
--------------------------
>Bacillifid|54384448|locus|VBIPaeMuc192881_5730|_extraction Mobile element protein   [Paenibacillus mucilaginosus KNP414]
-------------------------------------------------------------------GVDGVTVAHLQV-
--YLK--THW-----EAVRAALL-------T------GTY----RPS---------------------------------
-----------------PVKRV-EI--PK-----------P-G--G-----------------GVRLL------------
------GIPT----VM-DRFLQQALLQV-MN-PIFDAHF-------S---------------------------------
---WHSYGFRP------------------RK----------------------------RAHDA---VKQA---------
----QRYIQD------------------------GLRW-VV-DM--------DLEKFF-DRVN-----------------
-HDM--LMAR-V-ARKV---------TDKR------------------VLKLI---------RAYLNA------------
--------------------------------------------------------------------------------
------------------GV------------------------------------M-----A-D---------------
--------------------------------------------------------------------------------
---------------R---------A--LER-TD-E-----------GTP-----QGGPL------------------S-
PLLANILL-----------------------------------------------------------DD-----------
--------LD--K------------------------------E------------------------------------
----------------------LTK--------------RGLRFVR----------YADDCNI-------------FVA-
-----SKRA----GE---------------------------RVMKSMTD---------------------FVEG-----
----K--L----KLKV------N-R------DK----S---AVDRPW---------------------------------
----------------NRKLLGFS--------------------------------------------------------
--------------------------------------------------------------------------------
--------------------------
>So.us.I3/CP000473/9594438..9596378/Solibacter_extraction usitatus/Bacterial C/ORF Sequence %28a.a%29
-------------------------------------------------------------------GVDGMTVIGIKD-
--YLK--QHW-----PAIRGQLL-------S------GTY----EPK---------------------------------
-----------------PVRRV-EI--AK-----------P-D--G-----------------GVRKL------------
------GIPT----VL-DRFIQQAVMQV-LQ-RRWDRTF-------S---------------------------------
---DYSYGFRP------------------GR----------------------------SAQQA---VAQA---------
----QQYIAE------------------------GHGW-CV-DL--------DLEKFF-DRVN-----------------
-HDK--LMGQ-I-AKRI---------ADKR------------------LLKLI---------RAFLNA------------
--------------------------------------------------------------------------------
------------------GV------------------------------------M-----E-N---------------
--------------------------------------------------------------------------------
---------------G---------L--VSP-SV-E-----------GTP-----QGGPL------------------S-
PLLSNLVL-----------------------------------------------------------DE-----------
--------FD--R------------------------------E------------------------------------
----------------------LER--------------RGHRFVR----------YADDCNI-------------YVR-
-----SERA----GQ---------------------------RVMESITQ---------------------FITQ-----
----K--L----KLKV------N-E------TK----S---AVARPQ---------------------------------
----------------ERKFLGFSF-------------------------------------------------------
--------------------------------------------------------------------------------
--------------------------
>Bu.vi.I2/CP000617/381828..383697/Burkholderia_extraction vietnamiensis/Bacterial C/ORF Sequence %28a.a%29
-------------------------------------------------------------------GVDGMTVQALPA-
--FLR--EQW-----PSIRATLL-------N------GTY----KPQ---------------------------------
-----------------PVRRV-EI--PK-----------PDG--G-----------------GVRKL------------
------GIPC----AL-DRFVQQAVLQV-LQ-RQWDPTF-------S---------------------------------
---EASYGFRP------------------GR----------------------------SAHQA---VAKA---------
----QSYIQS------------------------GYRW-VV-DL--------DLEKFF-DRVN-----------------
-HDI--LMSR-V-ARRV---------SDRR------------------VLKLI---------RSFLTA------------
--------------------------------------------------------------------------------
------------------GV------------------------------------M-----E-H---------------
--------------------------------------------------------------------------------
---------------G---------L--VGA-TD-E-----------GTP-----QGGPL------------------S-
PLLSNLML-----------------------------------------------------------DD-----------
--------LD--R------------------------------E------------------------------------
----------------------LGR--------------RGLRFVR----------YADDCNV-------------YVR-
-----SERA----GQ---------------------------RVMVGLKA---------------------FLTG-----
----K--L----KLKV------N-E------AK----S---AVARPH---------------------------------
----------------TRKFLGFSF-------------------------------------------------------
--------------------------------------------------------------------------------
--------------------------
>Br.sp.I1/CP000494/6816299..6818172/Bradyrhizobium_extraction sp./Bacterial C/ORF Sequence %28a.a%29
-------------------------------------------------------------------GVDGMTVDDLPT-
--YLK--ANW-----LTIRAQLL-------D------GTY----KPQ---------------------------------
-----------------AVRRV-EI--PK-----------A-S--G-----------------GVRLL------------
------GIPT----VV-DRFIQQAVLQV-LQ-GEWDRTF-------S---------------------------------
---DASYGFRP------------------GR----------------------------SAHQA---VTKA---------
----QAYIAS------------------------RHRI-VV-DI--------DLEKFF-DRVN-----------------
-HDI--LMGL-V-AKRV---------ADKR------------------LLKLI---------RGFLTA------------
--------------------------------------------------------------------------------
------------------GV------------------------------------L-----E-G---------------
--------------------------------------------------------------------------------
---------------G---------L--VSP-TE-E-----------GAP-----QGGPL------------------S-
PLLSNLML-----------------------------------------------------------DV-----------
--------LD--K------------------------------E------------------------------------
----------------------LER--------------RGHRFVR----------YADDCNI-------------YVR-
-----SRKA----GE---------------------------RVMASIET---------------------FLER-----
----C--L----KLKV------N-R------AK----S---AVARPN---------------------------------
----------------HRKFLGFSF-------------------------------------------------------
--------------------------------------------------------------------------------
--------------------------
>Gfid|21803083|locus|VBIDicZea111179_3566|_extraction Retrontype RNAdirected DNA polymerase (EC 2.7.7.49)   [Dickeya zeae Ech1591]
-------------------------------------------------------------------GVEGMSVSELPD-
--YLK--HHW-----PELKAQLL-------S------GSY----CPS---------------------------------
-----------------PVRRV-TI--PK-----------P-G--G-----------------GERLL------------
------GIPT----VV-DRFVQQATMQV-LQ-RQWDASF-------S---------------------------------
---DSSYGFRP------------------GR----------------------------SAHQA---VKQA---------
----QGYIGS------------------------GHHW-VV-DL--------DLEKFF-DRVN-----------------
-HDV--LMSR-V-AKRV---------SDKR------------------VLSLI---------RGFLNA------------
--------------------------------------------------------------------------------
------------------GV------------------------------------M-----E-A---------------
--------------------------------------------------------------------------------
---------------G---------L--VSP-VT-E-----------GMP-----QGGPL------------------S-
PLLSNLLL-----------------------------------------------------------DD-----------
--------FD--K------------------------------E------------------------------------
----------------------LEK--------------RGLKFAR----------YADDCNI-------------YVK-
-----SERA----GN---------------------------RVMEGLTH---------------------WLSR-----
----K--L----KLKV------N-A------KK----S---AVAHPA---------------------------------
----------------MRKFLGYSF-------------------------------------------------------
--------------------------------------------------------------------------------
--------------------------
>Gfid|180719125|locus|VBIEscCol277189_4107|_extraction RNAdirected DNA polymerase (Reverse transcriptase)   [Escherichia coli HVH 121 (46877826)]
--------------------------------------------------------------------------------
--------------------------------------------------------------------------------
-------------------RRT-SA--GH-----------P-D--G-----------------GGSLH------------
--------PA----GD-DAGIAGAL---------WDSSF-------S---------------------------------
---DNSYGFRP------------------GR----------------------------SAHQA---VIQA---------
----REHIGA------------------------GYHW-VV-DL--------DLEKFF-DRVN-----------------
-HDV--LMSR-I-EKRV---------SDKR------------------VLSLI---------RRFLNA------------
--------------------------------------------------------------------------------
------------------GV------------------------------------M-----D-A---------------
--------------------------------------------------------------------------------
---------------G---------L--VRP-VT-E-----------GTP-----QGGPL------------------S-
PLLSNLLL-----------------------------------------------------------DD-----------
--------LD--K------------------------------E------------------------------------
----------------------LEK--------------RGLKFVR----------YADDCNV-------------YVK-
-----SERA----DN---------------------------RIMAGLTH---------------------WLSH-----
----K--L----KLKV------N-A------KK----S---AVARPE---------------------------------
----------------TRKFPGYSF-------------------------------------------------------
--------------------------------------------------------------------------------
--------------------------
>Gfid|190303244|locus|VBISerSp8482_4195|_extraction Mobile element protein   [Serratia sp. ATCC 39006]
-------------------------------------------------------------------GVDNLSVGELKG-
--WLK--QHW-----ASVREALL-------Q------GNY----VPQ---------------------------------
-----------------AIRQV-EI--PK-----------P-D--G-----------------GVRIL------------
------GIPT----VV-DRLIQQAIQQH-LT-PDYEPEF-------S---------------------------------
---DSSYGFRP------------------GR----------------------------NAGQA---VQQA---------
----QSYMQS------------------------GRRW-VV-DL--------DLEKFF-DRVN-----------------
-HDI--LMAR-L-SWKI---------KDTR------------------LLKLI---------RRYLEA------------
--------------------------------------------------------------------------------
------------------DR------------------------------------V-----A-G---------------
--------------------------------------------------------------------------------
---------------S---------E--ITR-RR-E-----------GMP-----QGSPL------------------S-
PLLSNILL-----------------------------------------------------------TD-----------
--------LD--R------------------------------E------------------------------------
----------------------LER--------------RGHKFCR----------YADDGNI-------------YVC-
-----SRQA----GE---------------------------HAMKEISH---------------------YLEN-----
----K--L----RLKV------N-A------HK----S---AVDRPW---------------------------------
----------------KRKFLGYSV-------------------------------------------------------
--------------------------------------------------------------------------------
--------------------------
>Bfid|21262583|locus|VBICanAcc132554_3525|_extraction Mobile element protein   [Candidatus Accumulibacter phosphatis clade IIA str. UW1]
-------------------------------------------------------------------GVDGLTVFELKA-
--WLQ--QHW-----PSVKAALL-------A------GDY----LPA---------------------------------
-----------------AIRKV-EM--PK-----------P-N--G-----------------GVRIL------------
------GIPT----VL-DRLIQQALLQV-LQ-PEFEPEF-------S---------------------------------
---EHSYGFRP------------------GR----------------------------NAWQA---VQRA---------
----QGYIRE------------------------ERRW-VV-DL--------DLEKFF-DRVN-----------------
-HDI--LMSR-V-ARRV---------KDER------------------VLKLI---------RRYLEA------------
--------------------------------------------------------------------------------
------------------GM------------------------------------M-----S-E---------------
--------------------------------------------------------------------------------
---------------G---------M--VSA-RT-E-----------GTP-----QGGPL------------------S-
PLLSNILL-----------------------------------------------------------TD-----------
--------LD--R------------------------------E------------------------------------
----------------------LER--------------RGHRFCR----------YADDCNI-------------YVK-
-----SKMA----GQ---------------------------HAMDAITD---------------------YLEQ-----
----K--L----KLRV------N-R------DK----S---AVARPW---------------------------------
----------------QRKFLGYSV-------------------------------------------------------
--------------------------------------------------------------------------------
--------------------------
>Gfid|190304141|locus|VBISerSp8482_4636|_extraction Putative maturaserelated protein   [Serratia sp. ATCC 39006]
-------------------------------------------------------------------GVDKLTVQELKP-
--WLK--QHW-----LSVKGTLI-------A------GSY----LPR---------------------------------
-----------------AIRKV-DI--PK-----------P-N--G-----------------DVRTL------------
------GIPT----VV-DRLIQQAIAQT-LS-PYVEPSF-------S---------------------------------
---NSSYGFRP------------------NR----------------------------NAWQA---VRQA---------
----QQYIQS------------------------GKRW-VV-DM--------DLEKFF-DRVD-----------------
-HDI--LMSR-L-ARTI---------KDKR------------------LLKLI---------RRYLEA------------
--------------------------------------------------------------------------------
------------------DM------------------------------------V-----E-G---------------
--------------------------------------------------------------------------------
---------------K---------E--VIK-RD-K-----------GMP-----QGGPL------------------S-
PLLSNILL-----------------------------------------------------------DE-----------
--------LD--K------------------------------E------------------------------------
----------------------LER--------------RGHSFCR----------YADDCNI-------------YVS-
-----SQKA----GK---------------------------HAQKDISE---------------------FLMN-----
----T--L----KLQV------N-V------RK----S---AVARPW---------------------------------
----------------ERKFLGYSF-------------------------------------------------------
--------------------------------------------------------------------------------
--------------------------
>Bfid|21533277|locus|VBICupTai42494_3259|_extraction Retrontype RNAdirected DNA polymerase (EC 2.7.7.49)   [Cupriavidus taiwanensis]
-------------------------------------------------------------------GVDALEVTALRD-
--WLK--VSW-----PSVRAALL-------G------GQY----IPQ---------------------------------
-----------------SVRAV-DI--PK-----------P-S--G-----------------GVRTL------------
------GIPT----VV-DRLIQQALLQV-LQ-PLYEPGF-------S---------------------------------
---ESSYGFRP------------------RR----------------------------SAQQA---VLQA---------
----QRYVQE------------------------GRRW-VV-DI--------DLEKFF-DRVN-----------------
-HDI--LMSR-V-ARQV---------KDVR------------------VLKLI---------RRYLEA------------
--------------------------------------------------------------------------------
------------------GL------------------------------------M-----R-G---------------
--------------------------------------------------------------------------------
---------------G---------V--VEA-RR-Q-----------GTP-----QGGPL------------------S-
PLLSNILL-----------------------------------------------------------TD-----------
--------WD--R------------------------------E------------------------------------
----------------------LEK--------------RGLAFCR----------YADDCNI-------------YVR-
-----SQAA----GQ---------------------------RLLAGMMT---------------------FLAE-----
----R--L----NLQV------N-E------AK----S---ACARPW---------------------------------
----------------ARKFLGYSL-------------------------------------------------------
--------------------------------------------------------------------------------
--------------------------
>Bfid|45186915|locus|VBIBurRhi170666_3219|_extraction Mobile element protein   [Burkholderia rhizoxinica HKI 454]
-------------------------------------------------------------------GVDGLPVEQFKD-
--WLK--MHW-----PSVKAALL-------D------ARY----MPA---------------------------------
-----------------AVRAV-DI--PK-----------S-A--G-----------------GVRTL------------
------GIPT----VL-DRLIQQALHQV-LQ-PIFEPGF-------C---------------------------------
---ESSYGFRP------------------RR----------------------------SAQQA---VLAA---------
----QRYVQE------------------------GRRW-VV-DI--------DLAKFF-DRVN-----------------
-HDI--LMAR-V-ARQV---------KDAR------------------VLKLI---------RRYLEA------------
--------------------------------------------------------------------------------
------------------GL------------------------------------M-----R-E---------------
--------------------------------------------------------------------------------
---------------G---------V--APA-RR-E-----------GAP-----QGGPL------------------S-
PLLSNILL-----------------------------------------------------------TD-----------
--------WD--R------------------------------E------------------------------------
----------------------LER--------------RGHAFCR----------YADDCNI-------------YVR-
-----SKAA----GE---------------------------RLLTQMTT---------------------FLAK-----
----R--L----KLHI------N-E------AK----S---ACARPW---------------------------------
----------------ERKFLGYSL-------------------------------------------------------
--------------------------------------------------------------------------------
--------------------------
>P.a.I1/U77945/1..1919/Pseudomonas_extraction alcaligenes/Bacterial C/ORF Sequence %28a.a%29
-------------------------------------------------------------------GADGMTVADLAG-
--YVK--QYW-----PTLKARLL-------A------GEY----HPQ---------------------------------
-----------------AVRAV-EI--PK-----------P-Q--G-----------------GTRQL------------
------GIPS----VV-DRLIQQALQQQ-LT-PIFDPLF-------S---------------------------------
---DYSYGFRP------------------GR----------------------------STHQA---IEMA---------
----RAHVTA------------------------GHRW-CV-EL--------DLEKFF-DRVN-----------------
-HDI--LMAC-I-ERRI---------KDKC------------------VLRLI---------RRYLEA------------
--------------------------------------------------------------------------------
------------------GI------------------------------------M-----S-G---------------
--------------------------------------------------------------------------------
---------------G---------V--VSP-RQ-E-----------GTP-----QGGPL------------------S-
PLLSNILL-----------------------------------------------------------DE-----------
--------LD--R------------------------------E------------------------------------
----------------------LER--------------RGHRFVR----------YADDANI-------------YVR-
-----SPRA----GE---------------------------RVLVSVER---------------------FLRE-----
----R--L----KLTV------N-R------KK----S---QVARAW---------------------------------
----------------KCDYLGYGM-------------------------------------------------------
--------------------------------------------------------------------------------
--------------------------
>P.s.I1/AE016853/2381076..2382906/Pseudomonas_extraction syringae/Bacterial C/ORF Sequence %28a.a%29
-------------------------------------------------------------------GVDGLGIVETAE-
--HLK--TAW-----PGIRAQLL-------A------GTY----RPD---------------------------------
-----------------PVRRV-LI--PK-----------P-G--G-----------------GERKL------------
------GIPT----VT-DRLIQQALLQV-LQ-PLLDPDF-------S---------------------------------
---NHSYGFRP------------------ER----------------------------SAHQA---VLAA---------
----QQYIHS------------------------GRQI-VV-DV--------DLEQFF-DCVE-----------------
-HDV--LIAR-L-GRKV---------KDRD------------------VLRLI---------RAYLNS------------
--------------------------------------------------------------------------------
------------------GA------------------------------------L-----I-E---------------
--------------------------------------------------------------------------------
---------------G---------M--VMT-ST-R-----------GTP-----QGGPL------------------S-
PLLANVVL-----------------------------------------------------------DE-----------
--------VD--K------------------------------E------------------------------------
----------------------LER--------------RGHCFVR----------YADDANV-------------YVR-
-----SPKA----GQ---------------------------RVMALLRR----------------------LYG-----
----R--L----GLRV------N-E------SK----S---AVASAF---------------------------------
----------------GRKFLGFSF-------------------------------------------------------
--------------------------------------------------------------------------------
--------------------------
>B.f.I1/NZ_AAAC01000271/24723..26575/Burkholderia_extraction fungorum/Bacterial C/ORF Sequence %28a.a%29
-------------------------------------------------------------------GVDGLDIGQTAR-
--HLV--TAW-----PVIREQLL-------K------GTY----RPD---------------------------------
-----------------PVRRV-TI--PK-----------P-D--G-----------------GEREL------------
------GIPT----VT-DRLIQQALLQV-LQ-PILDPTF-------S---------------------------------
---EHSYGFRP------------------GR----------------------------RAHDA---VLAA---------
----QSYVQS------------------------GRRI-VV-DV--------DLEKFF-DRVN-----------------
-HDI--LIDR-L-KRRI---------DDAG------------------VIRLV---------RTYLNS------------
--------------------------------------------------------------------------------
------------------GI------------------------------------M-----D-D---------------
--------------------------------------------------------------------------------
---------------G---------V--VQQ-RD-Q-----------GTP-----QGGPL------------------S-
PLLANVLL-----------------------------------------------------------DE-----------
--------VD--K------------------------------E------------------------------------
----------------------LER--------------RGHCFAR----------YADDANV-------------YVR-
-----SRRA----GE---------------------------RVMALLRR----------------------LYG-----
----R--L----RLKV------N-E------TK----S---AVASVF---------------------------------
----------------GRKFLGYSL-------------------------------------------------------
--------------------------------------------------------------------------------
--------------------------
>Gfid|31925696|locus|VBIAllVin64954_2919|_extraction Retrontype RNAdirected DNA polymerase (EC 2.7.7.49)   [Allochromatium vinosum DSM 180]
-------------------------------------------------------------------GVDGLDIEQTAR-
--LLV--TEW-----PKIRDQLL-------R------GKY----RPS---------------------------------
-----------------PVRRV-TI--PK-----------P-D--G-----------------GEREL------------
------GIPT----VT-DRLIQQALLQV-LQ-PRLEPTF-------S---------------------------------
---EHSYGFRP------------------GR----------------------------RAHDA---ILAA---------
----QGFIQS------------------------GRKI-VV-DV--------DLEKFF-DRVN-----------------
-HDI--LIDR-L-QKRI---------DDAG------------------IIQLI---------RAYLNS------------
--------------------------------------------------------------------------------
------------------GI------------------------------------M-----N-D---------------
--------------------------------------------------------------------------------
---------------G---------V--VLE-RY-Q-----------GTP-----QGGPL------------------S-
PLLANVLL-----------------------------------------------------------DE-----------
--------VD--K------------------------------V------------------------------------
----------------------LEK--------------HGHCFAR----------YADDCNV-------------YVR-
-----SRKA----GE---------------------------RVMALLRK----------------------CYG-----
----T--L----RLKV------N-E------AK----S---AVASVT---------------------------------
----------------GRTFLGYSF-------------------------------------------------------
--------------------------------------------------------------------------------
--------------------------
>Afid|54141352|locus|VBISinMel152503_5994|_extraction Mobile element protein   [Sinorhizobium meliloti SM11]
-------------------------------------------------------------------GADGLSIEATAA-
--HLR--TAW-----PGIRERVL-------A------GTY----RPM---------------------------------
-----------------PVRRV-TI--PK-----------P-D--G-----------------GEREL------------
------GIPT----VT-DRLIQQALLQV-LQ-PLLDPTF-------S---------------------------------
---EHSHGFRP------------------GR----------------------------SAHDA---VLEA---------
----QSYVQS------------------------GRRI-VV-DV--------DLEKFF-DRVN-----------------
-HDI--LIDR-L-SKRI---------SDKR------------------VIRLI---------RAYLNS------------
--------------------------------------------------------------------------------
------------------GI------------------------------------M-----D-H---------------
--------------------------------------------------------------------------------
---------------G---------V--VQE-RV-M-----------GTP-----QGGPL------------------S-
PLLANVLL-----------------------------------------------------------DE-----------
--------VD--K------------------------------E------------------------------------
----------------------LER--------------RGHCFVR----------YADDCNV-------------YVG-
-----SRKA----GE---------------------------RVMALLRR----------------------LYG-----
----R--L----HLTI------N-E------GK----S---AVTSVF---------------------------------
----------------GRKFLGFSFW------------------------------------------------------
--------------------------------------------------------------------------------
--------------------------
>Afid|54129720|locus|VBISinMel152503_0312|_extraction Mobile element protein   [Sinorhizobium meliloti SM11]
-------------------------------------------------------------------GADGLSIEATAA-
--HLR--TSW-----PGIRERVL-------A------RTY----RPM---------------------------------
-----------------PVRRV-TI--PK-----------P-D--G-----------------GEREL------------
------GIPT----VT-DRLIQQALLQV-LQ-PLLDPAF-------S---------------------------------
---EHSHGFRP------------------GR----------------------------SAHGA---VLAA---------
----QSLVQS------------------------GRRI-VV-DV--------DLEKFF-DRVN-----------------
-HDI--LIDR-L-SKRI---------SDKR------------------VIRLI---------RAYLNS------------
--------------------------------------------------------------------------------
------------------GI------------------------------------M-----D-H---------------
--------------------------------------------------------------------------------
---------------G---------V--VQE-RV-M-----------GTP-----QGGPL------------------S-
PLLANVLL-----------------------------------------------------------DE-----------
--------VD--K------------------------------E------------------------------------
----------------------LER--------------RGHCFVR----------YADDCNV-------------YVG-
-----SRKA----AN---------------------------GSW----R----------------------FCG-----
--------------------------------------------------------------------------------
---------------------GFT--------------------------------------------------------
--------------------------------------------------------------------------------
--------------------------
>Gfid|161737930|locus|VBIAzoVin292307_2623|_extraction Retrontype RNAdirected DNA polymerase (EC 2.7.7.49)   [Azotobacter vinelandii CA]
-------------------------------------------------------------------GVDGLDIDQTES-
--HLR--QVW-----PSIRQQLL-------M------GTY----QPL---------------------------------
-----------------SVRRV-CI--PK-----------P-D--G-----------------SEREL------------
------GIPS----VT-DRLIQQALLQV-LQ-PLIDPSF-------S---------------------------------
---EHSHGFRP------------------GR----------------------------RAWDA---VLSA---------
----QRYAQE------------------------GYCI-VV-DV--------DLSRFF-DRVN-----------------
-HDI--LIDR-L-RRQV---------NDTG------------------VIRLV---------RAYLNA------------
--------------------------------------------------------------------------------
------------------GI------------------------------------M-----D-G---------------
--------------------------------------------------------------------------------
---------------G---------V--VVE-RL-E-----------GTP-----QGGPL------------------S-
PLLANVLL-----------------------------------------------------------DA-----------
--------VD--K------------------------------E------------------------------------
----------------------LER--------------RGHRFAR----------YADDCNV-------------YVR-
-----SQKA----GE---------------------------RVMALLKR----------------------CYD-----
----K--L----RLKI------N-E------SK----S---AVAGVF---------------------------------
----------------GRSFLGYCL-------------------------------------------------------
--------------------------------------------------------------------------------
--------------------------
>Gfid|23651005|locus|VBISodGlo61428_2803|_extraction Mobile element protein   [Sodalis glossinidius str. 'morsitans']
-------------------------------------------------------------------GVDGLSIAQTGQ-
--HLK--YAW-----PTIRQQVM-------I------GTY----RPQ---------------------------------
-----------------PVRRV-GI--PK-----------P-D--G-----------------SEREL------------
------GIPT----VI-DRLIQQALLQV-LQ-PLIDPTF-------S---------------------------------
---EYRYGFRP------------------GR----------------------------RGHDA---VLAS---------
----HQYVQD------------------------GYRV-VV-DV--------DLSKFF-DRIN-----------------
-HDI--LIDR-L-RKHV---------NDAG------------------VIRLV---------RAYLNA------------
--------------------------------------------------------------------------------
------------------GI------------------------------------M-----K-G---------------
--------------------------------------------------------------------------------
---------------G---------V--VVE-HA-E-----------GTP-----QGCPL------------------S-
LLLTNVLL-----------------------------------------------------------DE-----------
--------VD--R------------------------------E------------------------------------
----------------------LEL--------------RGHRFAR----------YADDCNV-------------YVR-
-----SEKT----GE-----------------------------------------------------------------
--------------------------------------------------------------------------------
--------------------------------------------------------------------------------
--------------------------------------------------------------------------------
--------------------------
>Bu.cp.I1/NZ_AAEH01000016/115992..117833/Burkholderia_extraction cepacia/Bacterial C/ORF Sequence %28a.a%29
-------------------------------------------------------------------GVDGKSIAETAE-
--HLK--THW-----PGIREALL-------D------GSY----RPW---------------------------------
-----------------PVRRV-QI--PK-----------P-D--G-----------------GMREL------------
------GIPT----VA-DRLIQQALLQV-PQ-PIIDPTF-------S---------------------------------
---EHSYGFRP------------------GR----------------------------RARDA---VLMA---------
----QRHVQD------------------------GYRM-VV-DV--------DLEKFF-DRVN-----------------
-HDI--LMER-L-SRRI---------DDKA------------------VLRLI---------RLYLVA------------
--------------------------------------------------------------------------------
------------------GI------------------------------------M-----D-G---------------
--------------------------------------------------------------------------------
---------------G---------V--VSE-RY-E-----------GTP-----QGGPL------------------S-
PLLANVLL-----------------------------------------------------------DE-----------
--------VD--R------------------------------E------------------------------------
----------------------LER--------------RGHKFVR----------YADDCNV-------------YVR-
-----SGRS----GE---------------------------RVLEGLCK----------------------LYD-----
----R--L----HLKV------N-E------AK----T---AVAPAT---------------------------------
----------------GRKFLGYRL-------------------------------------------------------
--------------------------------------------------------------------------------
--------------------------
>Bfid|22964000|locus|VBIPolSp102244_5444|_extraction Reverse transcriptase   [Polaromonas sp. JS666]
-------------------------------------------------------------------GVDGLTIEETPE-
--YLK--THW-----SRIRLELL-------N------GTY----RPQ---------------------------------
-----------------AVRRV-EI--PK-----------P-T--G-----------------GMREL------------
------GIPT----VL-DRLIQQALLQV-LQ-PMIDLTF-------S---------------------------------
---EFSYGFRP------------------GR----------------------------SAHDA---VLQA---------
----QRYVQE------------------------GFQV-VV-DV--------DLEKFF-DRVN-----------------
-HDI--LMDR-L-AKRI---------ADKA------------------VLRLI---------RQYLQA------------
--------------------------------------------------------------------------------
------------------GI------------------------------------M-----A-G---------------
--------------------------------------------------------------------------------
---------------G---------V--VMD-RS-E-----------GTP-----QGGPL------------------S-
PLLANVLL-----------------------------------------------------------DE-----------
--------VD--L------------------------------D------------------------------------
----------------------LQR--------------RGHRFAR----------YADDCNV-------------YVR-
-----SQKA----GE---------------------------RVLLSLRK----------------------LYE-----
----K--L----HLKV------N-E------KK----T---EVGPVF---------------------------------
----------------GRKFLGYCL-------------------------------------------------------
--------------------------------------------------------------------------------
--------------------------
>Bfid|190413778|locus|VBIVarPar264937_3261|_extraction Reverse transcriptase   [Variovorax paradoxus B4]
-------------------------------------------------------------------GVDGRTVQQTGE-
--DLK--TQW-----PDIRRGLL-------D------GTY----RPS---------------------------------
-----------------PVRRV-GI--PK-----------L-G--G-----------------GTREL------------
------GIPT----VV-DRLIQQALLQV-LQ-PLIDPTF-------S---------------------------------
---EHSYGFRP------------------GR----------------------------SAHQA---VQAA---------
----RQYVEQ------------------------GRRV-VV-DV--------DLGKFF-DRVN-----------------
-HDI--LMDR-L-GKRI---------ADKA------------------VLRLI---------RHYLNA------------
--------------------------------------------------------------------------------
------------------GI------------------------------------M-----A-H---------------
--------------------------------------------------------------------------------
---------------G---------V--MQM-RV-E-----------GTP-----QGGPL------------------SP
PLLANVLL-----------------------------------------------------------DE-----------
--------VD--R------------------------------A------------------------------------
----------------------LER--------------RGRKFVR----------YADDCNV-------------YVK-
-----SERA----GQ---------------------------RVLDGVRA----------------------CYA-----
----K--L----RLKV------N-E------TK----T---AVATAW---------------------------------
----------------GRKFLGYCL-------------------------------------------------------
--------------------------------------------------------------------------------
--------------------------
>B.sp.I1/NZ_AAOX01000004/96386..98244/Bacillus_extraction sp./Bacterial C/ORF Sequence %28a.a%29
-------------------------------------------------------------------GVDEKDIEATRL-
--YLR--ENG-----QEIIQLIR-------E------GKY----KPQ---------------------------------
-----------------PVRRV-EI--PK-----------A-N--G-----------------GKRQL------------
------GIPT----VT-DRVIQQAVVQR-LT-PIFERQF-------S---------------------------------
---HFSYGFRP------------------NK----------------------------SAHQA---IEQA---------
----RQYIEE------------------------GYNF-VV-DM--------DLEKFF-DRVQ-----------------
-HDK--LMSL-I-AKTI---------SDKP------------------TLKLI---------RRFLQA------------
--------------------------------------------------------------------------------
------------------GV------------------------------------M-----V-N---------------
--------------------------------------------------------------------------------
---------------G---------V--VIT-NR-E-----------GTP-----QGGPL------------------S-
PLLSNIIL-----------------------------------------------------------NE-----------
--------LD--K------------------------------E------------------------------------
----------------------LEK--------------RGHKFVR----------YADDCNI-------------YVK-
-----SIKA----GE---------------------------RVKQGVTE---------------------FLER-----
----K--L----KLKV------N-E------EK----S---AVGKPS---------------------------------
----------------ARTFLGVSF-------------------------------------------------------
--------------------------------------------------------------------------------
--------------------------
>clostridiafid|61457273|locus|VBISulAci142080_3712|_extraction Mobile element protein   [Sulfobacillus acidophilus DSM 10332]
-------------------------------------------------------------------GVDGVTTDEFVD-
--YLW--EHW-----PTIQGQLR-------A------GTY----HPQ---------------------------------
-----------------PIRGV-EI--PK-----------P-T--G-----------------GVRML------------
------GIPT----AI-DRFIQQAVLQV-LT-PIFDPQF-------S---------------------------------
---DHSYGFRP------------------GR----------------------------SAHQA---VRQV---------
----RRQAEA------------------------GAEW-VI-DL--------DLEKFF-DRIN-----------------
-HDI--LMAR-V-ARRV---------QDPQ------------------VLRLI---------RRYLQA------------
--------------------------------------------------------------------------------
------------------GL------------------------------------M-----L-H---------------
--------------------------------------------------------------------------------
---------------G---------V--STP-RT-Q-----------GAA-----QGGPL------------------S-
PLLANILL-----------------------------------------------------------DD-----------
--------LD--K------------------------------E------------------------------------
----------------------LAR--------------RGLAYVR----------YADDAMI-------------LVH-
-----SRRA----GE---------------------------RVLASVSR---------------------YLDR-----
----T--L----HLPV------N-L------TK----S---AVDRLV---------------------------------
----------------RRTYLGFKF-------------------------------------------------------
--------------------------------------------------------------------------------
--------------------------
>clostridiafid|61455293|locus|VBISulAci142080_2739|_extraction Mobile element protein   [Sulfobacillus acidophilus DSM 10332]
-------------------------------------------------------------------GVDGVSTKALVD-
--YLG--AHW-----PMIRPQLR-------D------GTY----RPH---------------------------------
-----------------AIRGV-EI--PK-----------P-T--G-----------------GVRTL------------
------GIPT----VV-DRFIQQAVLQV-LT-PIFDPHF-------A---------------------------------
---DFSFGFRP------------------GR----------------------------SAHQA---VRHV---------
----RRLAED------------------------GAEW-GV-DL--------DLEQFF-DRIN-----------------
-HDI--RMAR-V-ARRV---------QDLQ------------------VLRLI---------RRYLQA------------
--------------------------------------------------------------------------------
------------------GI------------------------------------R-----V-D---------------
--------------------------------------------------------------------------------
---------------G---------V--SAP-RT-A-----------GAA-----QGSPL------------------S-
PLLANIVL-----------------------------------------------------------DD-----------
--------FD--K------------------------------E------------------------------------
----------------------LER--------------RGVAFVR----------YADDAMI-------------FVH-
-----SQRA----GE---------------------------RVLTSVTR---------------------YLEH-----
----R--L----HLPV------N-T------AK----S---AVDRLT---------------------------------
----------------RRPYLGFKF-------------------------------------------------------
--------------------------------------------------------------------------------
--------------------------
>P.ae.I1/AY029772/3515..5441/Pseudomonas_extraction aeruginosa/Bacterial C/ORF Sequence %28a.a%29
-------------------------------------------------------------------GIDGMNIDEFPA-
--WVRS-GNW-----KALKQQLV-------T------GCY----QPS---------------------------------
-----------------PVRRV-EI--AK-----------P-D--G-----------------GTRQL------------
------GIPT----VT-DRVIQQAITQV-LT-PIFDPEF-------S---------------------------------
---EHSFGFRP------------------GR----------------------------NGQQA---VKQV---------
----QSIIKE------------------------GRRF-AV-DV--------DLSKFF-DRVN-----------------
-HDL--LMTR-L-GDKV---------KDKR------------------LLRLI---------KRYLRA------------
--------------------------------------------------------------------------------
------------------GF------------------------------------I-----D-N---------------
--------------------------------------------------------------------------------
---------------Q---------F--KGE-SR-V-----------GVP-----QGGPL------------------S-
PLLANIML-----------------------------------------------------------DS-----------
--------LD--K------------------------------E------------------------------------
----------------------LEK--------------RGHKFAR----------YADDFTI-------------LVK-
-----SQRA----GE---------------------------RVLRSISQ---------------------YLQS-----
----R--L----KLVV------N-T------DK----S---RVVKTN---------------------------------
----------------ESQFLGFTF-------------------------------------------------------
--------------------------------------------------------------------------------
--------------------------
>Gfid|22934106|locus|VBIPhoPro109272_1767|_extraction Mobile element protein   [Photobacterium profundum SS9]
------------------------------------------------------------------------------M-
--FMR---------------------------------------------------------------------------
--------------------------------------------------------------------------------
-------IPC----VI-DRVIQQAIAQV-LT-PIFDPDF-------S---------------------------------
---NNSYGFRP------------------GR----------------------------NGQQA---VRPV---------
----QSTIKQ------------------------RRHY-AV-DV--------DLSKFF-DRVN-----------------
-HDL--LMTH-L-GYKV---------KDKR------------------LLKLI---------SRYLRA------------
--------------------------------------------------------------------------------
------------------GV------------------------------------ICQSKGD-N---------------
--------------------------------------------------------------------------------
---------------P---------L--YMK-SR-E-----------GVP-----QGGPL------------------S-
PLLANIML-----------------------------------------------------------DL-----------
--------LD--K------------------------------E------------------------------------
----------------------LEK--------------RGHKFAR----------YADDFTI-------------LVK-
-----SQRA----GQ---------------------------RVLLSISR---------------------YLQN-----
----R--L----KLTV------N-T------TK----S---HVVRTT---------------------------------
----------------ESKFLGFTF-------------------------------------------------------
--------------------------------------------------------------------------------
--------------------------
>Sh.ba.I2/CP000563/2137684..2139633/Shewanella_extraction baltica/Bacterial C/ORF Sequence %28a.a%29
-------------------------------------------------------------------GIDGMTIEAFPL-
--WMQQ-GGW-----QRCKSLLE-------R------GEY----NPS---------------------------------
-----------------AVRRV-EI--DK-----------P-D--G-----------------GKRKL------------
------GIPN----VI-DRVIQQAIAQI-LT-PLFDPFF-------S---------------------------------
---ANSFGFRP------------------NR----------------------------NAKQA---VLQV---------
----RDIIKQ------------------------KRKF-AV-DV--------DLSKFF-DRVN-----------------
-HDL--LMTQ-L-RIKV---------QDKR------------------LLALI---------GKYLRA------------
--------------------------------------------------------------------------------
------------------GV------------------------------------T-----V-N---------------
--------------------------------------------------------------------------------
---------------D---------Q--FEA-SF-E-----------GVP-----QGGPL------------------S-
PLLSNIML-----------------------------------------------------------DS-----------
--------LD--K------------------------------E------------------------------------
----------------------LES--------------RGHKFAR----------YADDFII-------------LVK-
-----SIRA----GE---------------------------RVLKSITR---------------------YLAT-----
----K--L----KLVV------N-E------QK----S---QVVEVG---------------------------------
----------------QSKFLGFTF-------------------------------------------------------
--------------------------------------------------------------------------------
--------------------------
>G.s.I1/AE017180/1028657..1030564/Geobacter_extraction sulfurreducens/Bacterial C/ORF Sequence %28a.a%29
-------------------------------------------------------------------GVDGVTIDAFPE-
--RFR--PLW-----GDIRASLA-------T------GTY----QPQ---------------------------------
-----------------PVLRV-EI--PK-----------P-T--G-----------------GTRPL------------
------GIPT----VL-DRLIQQATAQV-LT-PIFDPEF-------S---------------------------------
---ASSFGFRP------------------GR----------------------------SAHNA---VRQL---------
----REYLRQ------------------------GYRI-AV-DI--------DLAKFF-DTVN-----------------
-HDL--LMTM-V-GRRV---------RDKR------------------VLTLI---------GRYLRA------------
--------------------------------------------------------------------------------
------------------GV------------------------------------E-----V-D---------------
--------------------------------------------------------------------------------
---------------G---------R--LEK-TR-M-----------GVP-----QGGPL------------------S-
PLLANILL-----------------------------------------------------------DH-----------
--------LD--K------------------------------E------------------------------------
----------------------LES--------------RGHKFVR----------YADDFVI-------------LVK-
-----SERA----GE---------------------------RVMGSVRK---------------------YLTN-----
----K--L----KLTV------N-E------DK----S---KVARSG---------------------------------
----------------DLSFLGFVF-------------------------------------------------------
--------------------------------------------------------------------------------
--------------------------
>DEfid|38166048|locus|VBIDesAlk70802_2461|_extraction Retrontype RNAdirected DNA polymerase (EC 2.7.7.49)   [Desulfurivibrio alkaliphilus AHT2]
--------------------------------------------------------------------MDNMPIADFMA-
--FAR--EHW-----EEIRASLL-------A------GTY----QPL---------------------------------
-----------------PVKRV-EI--PK-----------P-T--G-----------------GTRPL------------
------GIPT----VL-DRLIQQAMAQV-LL-PIFDPDF-------S---------------------------------
---EASYGFRP------------------GR----------------------------SAHDA---IHRV---------
----RDYIRQ------------------------GYRV-AV-DA--------DLSKFF-DTVD-----------------
-HDL--LMNR-V-GRKV---------RDQR------------------VLRLV---------GKYLRA------------
--------------------------------------------------------------------------------
------------------GV------------------------------------M-----I-D---------------
--------------------------------------------------------------------------------
---------------G---------R--RRE-TR-K-----------GVP-----QGGPL------------------S-
PLLSNILL-----------------------------------------------------------DD-----------
--------LD--K------------------------------E------------------------------------
----------------------LER--------------RGHRFAR----------YADDFII-------------LVK-
-----SRRA----GE---------------------------RVMTGITR---------------------FLES-----
----K--L----KLVV------N-Q------EK----S---KVAPTN---------------------------------
----------------ESGFLGFIF-------------------------------------------------------
--------------------------------------------------------------------------------
--------------------------
>DEfid|124817422|locus|VBIDesSul232581_2428|_extraction Retrontype RNAdirected DNA polymerase (EC 2.7.7.49)   [Desulfocapsa sulfexigens DSM 10523]
-------------------------------------------------------------------GIDEITVGDFPF-
--TFR--ECW-----PEIRSTIL-------E------GNY----TPS---------------------------------
-----------------PVQRV-EI--PK-----------P-D--G-----------------STRPL------------
------GIPT----VL-DRVIQQAIAQV-MS-PIFEPHF-------S---------------------------------
---ESSCGFRP------------------GR----------------------------SAHDG---VKQI---------
----KQYIRQ------------------------GYKV-AV-DM--------DLSKFF-DTVN-----------------
-HDV--LMNR-V-SRRI---------EDKR------------------VLKLI---------GKYLRA------------
--------------------------------------------------------------------------------
------------------GV------------------------------------M-----V-N---------------
--------------------------------------------------------------------------------
---------------G---------R--RLA-TP-L-----------GVP-----QGGPL------------------S-
PLLANILL-----------------------------------------------------------DD-----------
--------LD--K------------------------------E------------------------------------
----------------------LEK--------------RGHHFVR----------YADDFII-------------LVK-
-----SLSA----AE---------------------------RVMASVSR---------------------FLKR-----
----E--L----RLIV------N-E------KK----S---SFGKVE---------------------------------
----------------ECSFLGFVF-------------------------------------------------------
--------------------------------------------------------------------------------
--------------------------
>Gfid|31921407|locus|VBIAllVin64954_0826|_extraction Mobile element protein   [Allochromatium vinosum DSM 180]
-------------------------------------------------------------------GIDGMCIEDFPE-
--FAR--SSL-----PAIRQALR-------E------GTY----RPQ---------------------------------
-----------------PVRRV-TI--PK-----------P-N--G-----------------GERLL------------
------GIPT----VM-DRVIQQAIAQV-LG-PIFDPGF-------S---------------------------------
---DASFGFRP------------------GR----------------------------SAHGA---LRRV---------
----QTYIGE------------------------GYRI-AV-DL--------DLAKFF-DTVQ-----------------
-HDV--LMAR-V-GRKV---------RDKR------------------LLALI---------GDYLRA------------
--------------------------------------------------------------------------------
------------------GV------------------------------------L-----V-G---------------
--------------------------------------------------------------------------------
---------------G---------T--LEA-TE-I-----------GTP-----QGGPL------------------S-
PLLANILL-----------------------------------------------------------DD-----------
--------LD--K------------------------------E------------------------------------
----------------------LER--------------RGHRFVR----------YADDLLI-------------LVR-
-----SHRA----GE---------------------------RVMASVSR---------------------YLTG-----
----T--L----KLVV------N-E------QK----S---RVVKTD---------------------------------
----------------ACKFLGFTF-------------------------------------------------------
--------------------------------------------------------------------------------
--------------------------
>Gfid|115641687|locus|VBIThiNit264030_2345|_extraction Mobile element protein   [Thioalkalivibrio nitratireducens DSM 14787]
-------------------------------------------------------------------GMDGMPIEDFPT-
--FAR--RHW-----PQIRRQLA-------D------GVY----QPQ---------------------------------
-----------------PVRRV-AI--PK-----------P-K--G-----------------GERLL------------
------GIPT----VM-DRVIQQAIAQV-LT-PIFDPDF-------S---------------------------------
---DSSFGFRP------------------GR----------------------------SAHGA---LRQV---------
----QGHIQA------------------------GYRI-AV-DL--------DLAKFF-DNVQ-----------------
-HDV--LMAR-V-ARKV---------RDKR------------------LLALI---------GRYLRA------------
--------------------------------------------------------------------------------
------------------GV------------------------------------L-----V-G---------------
--------------------------------------------------------------------------------
---------------K---------S--VQA-TG-I-----------GTP-----QGGPL------------------S-
PLLANILL-----------------------------------------------------------DD-----------
--------LD--R------------------------------E------------------------------------
----------------------LER--------------RGHRFTR----------YADDLVI-------------LVK-
-----TLRA----GD---------------------------RVKASVTR---------------------FLAR-----
----K--L----ALLV------N-E------QK----T---RVVKTN---------------------------------
----------------DCQFLGFTF-------------------------------------------------------
--------------------------------------------------------------------------------
--------------------------
>Bfid|21259697|locus|VBICanAcc132554_2105|_extraction Mobile element protein   [Candidatus Accumulibacter phosphatis clade IIA str. UW1]
-------------------------------------------------------------------GIDGLRIEDFPA-
--YAC--EHW-----PAIRQTLS-------E------GRY----QPQ---------------------------------
-----------------AVRRV-II--PK-----------P-N--G-----------------GERAL------------
------GIPT----VV-DRVVQQAIAQI-MT-PIFDPEF-------S---------------------------------
---ESSYGFRP------------------RR----------------------------SAHGA---LKQV---------
----RADLKA------------------------GYRI-AV-DL--------DLAKFF-DNVD-----------------
-HDI--LMAR-V-ARKV---------SDKR------------------LLALI---------GRYLRA------------
--------------------------------------------------------------------------------
------------------GV------------------------------------M-----I-G---------------
--------------------------------------------------------------------------------
---------------S---------T--LQP-SE-L-----------GTP-----QGGPL------------------S-
PLLANILL-----------------------------------------------------------DD-----------
--------LD--R------------------------------T------------------------------------
----------------------LEG--------------RGHRFAR----------YADDLMV-------------LVK-
-----SERA----GQ---------------------------RVKASLTA---------------------YLGR-----
----Q--L----KLPV------N-E------KK----S---QVAKIE---------------------------------
----------------QCVFLGFTF-------------------------------------------------------
--------------------------------------------------------------------------------
--------------------------
>N.e.I1/AL954747/2285095..2287101/Nitrosomonas_extraction europaea/Bacterial C/ORF Sequence %28a.a%29
-------------------------------------------------------------------GIDGVTTAEWPE-
--HAR--AHW-----PATREQIE-------A------GRY----RPQ---------------------------------
-----------------PVRRV-DI--PK-----------P-D--G-----------------GQRQL------------
------GIPT----VT-DRVIQQAIAQV-LI-PIFDPGF-------S---------------------------------
---ASSFGFRP------------------GR----------------------------NAHQA---IRQV---------
----QAHVKA------------------------GYRW-AV-DL--------DLARFF-DNVN-----------------
-HDL--LMSL-L-SRSI---------ADKR------------------LLALI---------GRYLRA------------
--------------------------------------------------------------------------------
------------------GV------------------------------------L-----V-G---------------
--------------------------------------------------------------------------------
---------------E---------H--PQP-SE-V-----------GTP-----QGGPL------------------S-
PLLANVLL-----------------------------------------------------------HQ-----------
--------FD--L------------------------------E------------------------------------
----------------------LER--------------RGHRFAR----------YADDVII-------------LVK-
-----SRRA----AE---------------------------RVMQSLTY---------------------FLQS-----
----T--L----KLTV------N-L------AK----S---QVAPMS---------------------------------
----------------ECSFLGFTL-------------------------------------------------------
--------------------------------------------------------------------------------
--------------------------
>Gfid|20127583|locus|VBIVibHar24526_0381|_extraction Mobile element protein   [Vibrio harveyi ATCC BAA1116]
-------------------------------------------------------------------GVDKLDIDATIF-
--KLRQASNG-----QALRQSLL-------D------GSY----RPQ---------------------------------
-----------------PVLGV-GI--PK-----------P-S--G-----------------GVRQL------------
------GIPT----VI-DRIVQQAITSV-LS-DIYEAKF-------S---------------------------------
---NSSYGFRP------------------NR----------------------------SAHHA---LAAA---------
----SRYIRE------------------------GRGY-VV-DI--------DLAKYF-DTVN-----------------
-HDR--LMHR-L-SEDI---------ADKR------------------VLKLI---------RSYLQA------------
--------------------------------------------------------------------------------
------------------GI------------------------------------M-----R-N---------------
--------------------------------------------------------------------------------
---------------G---------L--VEQ-RQ-R-----------GTP-----QGGPL------------------S-
PLLSNIVL-----------------------------------------------------------DE-----------
--------LD--K------------------------------E------------------------------------
----------------------LER--------------RGHKFCR----------YADDCQI-------------YVG-
-----SEEA----AY---------------------------RVKESITE---------------------YLEQ-----
----K--L----KLTV------N-R------EK----S---AATRVT---------------------------------
----------------ERTYLSHRF-------------------------------------------------------
--------------------------------------------------------------------------------
--------------------------
>La.re.I1/AY911856/603..2512/Lactobacillus_extraction reuteri/Bacterial C/ORF Sequence %28a.a%29
-------------------------------------------------------------------GIDDMTVNDLLP-
--YLR--ENK-----TELIASLR-------E------GKY----KPA---------------------------------
-----------------PVKRV-EI--PK-----------P-N--G-----------------GVRKL------------
------GIPT----VV-DRMVQQAVAQI-LT-PIFERVF-------S---------------------------------
---DNSFGFRP------------------HR----------------------------GAHDA---IAKV---------
----VDLYNQ------------------------GYRR-VV-DL--------DLKAYF-DNVN-----------------
-HDL--MIKY-L-QQYI---------DDPW------------------TLRLI---------RKFLTS------------
--------------------------------------------------------------------------------
------------------GV------------------------------------L-----D-H---------------
--------------------------------------------------------------------------------
---------------G---------L--FAK-SE-K-----------GTP-----QGGPL------------------S-
PILANIYL-----------------------------------------------------------NE-----------
--------LD--K------------------------------E------------------------------------
----------------------LTR--------------RGHHFVR----------YADDCNI-------------YVK-
-----SQRA----GE---------------------------RVMRSITQ---------------------FLEK-----
----R--L----KVKV------N-P------DK----T---KVGSPL---------------------------------
----------------RLKFLGFSL-------------------------------------------------------
--------------------------------------------------------------------------------
--------------------------
>Bacillifid|43088904|locus|VBILacSal150030_1121|_extraction Retrontype RNAdirected DNA polymerase (EC 2.7.7.49)   [Lactobacillus salivarius CECT 5713]
-------------------------------------------------------------------GIDEMTVDELFQ-
--YLR--ENK-----EELTTSLR-------E------GSY----KPL---------------------------------
-----------------PVKRV-EI--PK-----------L-N--G-----------------GTRKL------------
------GIPT----VI-DRMVQQAVAQV-LT-PIFEEIF-------S---------------------------------
---ENSFGFRP------------------NR----------------------------GAQDA---IDKV---------
----ISYYNQ------------------------GYKR-VV-DL--------DLKSYF-DNVN-----------------
-HDL--MIKY-L-QQYI---------DDEW------------------TLKLI---------RKFLTS------------
--------------------------------------------------------------------------------
------------------GI------------------------------------L-----D-N---------------
--------------------------------------------------------------------------------
---------------G---------L--FVK-SE-K-----------GTP-----QGGPL------------------S-
PLLANIYL-----------------------------------------------------------NE-----------
--------LD--K------------------------------E------------------------------------
----------------------LTK--------------RGHRFVR----------YADDCNI-------------YVK-
-----SQRA----GE---------------------------RVMRSITK---------------------FLEK-----
----Q--L----KVKV------N-T------DK----T---RVGSPI---------------------------------
----------------KLKFLGFS--------------------------------------------------------
--------------------------------------------------------------------------------
--------------------------
>Bacillifid|87094488|locus|VBILacPen232155_1085|_extraction Retrontype reverse transcriptase   [Lactobacillus pentosus KCA1]
-------------------------------------------------------------------GVDGMTIDQLPE-
--YTR--KHR-----KELLESLR-------N------GTY----RPQ---------------------------------
-----------------PVRRV-EI--PK-----------P-D--G-----------------STRKL------------
------GVPT----VI-DRMIQQAVVQV-LS-PIYEQVF-------S---------------------------------
---DNSYGFRP------------------GR----------------------------SAHDA---IKSV---------
----TSLYNQ------------------------GYHY-VV-DL--------DLKAYF-DTVN-----------------
-HDL--LMNF-I-QQQV---------TDPW------------------LLHLI---------RRFLTS------------
--------------------------------------------------------------------------------
------------------GV------------------------------------M-----N-G---------------
--------------------------------------------------------------------------------
---------------K---------L--FQD-TT-E-----------GTP-----QGGNL------------------S-
PLLANIYL-----------------------------------------------------------NE-----------
--------LD--T------------------------------L------------------------------------
----------------------LAQ--------------RGHQFVR----------YADDCNI-------------YVK-
-----SKRA----GE---------------------------RVLRNVTA---------------------FLEN-----
----R--L----KLTI------N-R------HK----T---TVGSPL---------------------------------
----------------RLKFLGFT--------------------------------------------------------
--------------------------------------------------------------------------------
--------------------------
>clostridiafid|115615696|locus|VBIDehSp228777_0406|_extraction Mobile element protein   [Dehalobacter sp. CF]
-------------------------------------------------------------------GVDGMTVDEMLP-
--WLR--KHR-----EELLQSLG-------N------GMY----RPQ---------------------------------
-----------------PVRRV-EI--PK-----------P-D--G-----------------GVRKL------------
------GVPT----VI-DRMVQQALVQI-LQ-PIFEPLF-------S---------------------------------
---EASYGYRP------------------GR----------------------------SAQQA---MKEA---------
----KEYYEQ------------------------GYTR-AA-DI--------DLSKYF-DTMN-----------------
-HEL--LMNI-I-RKEV---------KDKR------------------IIDLI---------KKFLKS------------
--------------------------------------------------------------------------------
------------------GV------------------------------------M-----E-N---------------
--------------------------------------------------------------------------------
---------------G---------V--KSK-TE-E-----------GSP-----QGGPL------------------S-
PLLSNIYL-----------------------------------------------------------NE-----------
--------FD--K------------------------------E------------------------------------
----------------------MER--------------RGHKHLR----------YADDIAV-------------YTK-
-----SRRA----AE---------------------------RVLESCKQ---------------------YLEK-----
----K--L----KLKV------N-S------EK----S---KAGSPL---------------------------------
----------------KLKFLGFAL-------------------------------------------------------
--------------------------------------------------------------------------------
--------------------------
>Bacillifid|45159896|locus|VBIBacCel7049_2030|_extraction Retrontype RNAdirected DNA polymerase (EC 2.7.7.49)   [Bacillus cellulosilyticus DSM 2522]
-------------------------------------------------------------------GIDGMSVDELLP-
--YLA--LED-----RNLILSIK-------D------GSY----RPQ---------------------------------
-----------------PVKRV-EI--KK-----------P-D--G-----------------GKRKL------------
------GIPT----VK-DRLVQQMILQV-IE-KKIDPQF-------S---------------------------------
---DNSYGFRP------------------NR----------------------------SAHDA---MRKA---------
----KQYYEE------------------------GFRY-VV-DI--------DMKQYF-DTVN-----------------
-QDK--LMHH-V-EQFI---------DDPT------------------VLILI---------RKFLRS------------
--------------------------------------------------------------------------------
------------------GI------------------------------------S-----I-D---------------
--------------------------------------------------------------------------------
---------------E---------E--IEP-SE-V-----------GTP-----QGGNL------------------S-
PILGNIYL-----------------------------------------------------------HQ-----------
--------LD--L------------------------------E------------------------------------
----------------------LER--------------RGHKFIR----------YADDCNI-------------YVK-
-----SRKA----GD---------------------------RVLKSITK---------------------FLEE-----
----E--L----KLTV------N-K------DK----S---EVGRPT---------------------------------
----------------KRKFLGFC--------------------------------------------------------
--------------------------------------------------------------------------------
--------------------------
>Bacillifid|38119357|locus|VBIBacSel78655_0161|_extraction Mobile element protein   [Bacillus selenitireducens MLS10]
-------------------------------------------------------------------GVDGMTVDQLEA-
--HVR--QYA-----KPLIAKIQ-------K------GTY----QPL---------------------------------
-----------------PVKRV-EI--PK-----------E-N--G-----------------KKRKL------------
------GIPA----VR-DRMVQQAIFQV-IE-PIIDPHF-------S---------------------------------
---PNSYGFRP------------------GK----------------------------NAKQA---IKQA---------
----AKYYDE------------------------GFKM-VV-DI--------DLKSYF-DTIP-----------------
-HQK--LMNY-L-EQYI---------QDPI------------------ILKLI---------WKFLKS------------
--------------------------------------------------------------------------------
------------------GI------------------------------------M-----I-G---------------
--------------------------------------------------------------------------------
---------------D---------N--WES-SR-N-----------GAP-----QGGNL------------------S-
PILSNVYL-----------------------------------------------------------HE-----------
--------LD--K------------------------------E------------------------------------
----------------------LER--------------RGHRFVR----------YADDFCI-------------YVK-
-----SRRA----AE---------------------------RVLLNTTT---------------------FLEG-----
----T--L----KLSV------N-Q------EK----S---AIGSPT---------------------------------
----------------KRKFLGFC--------------------------------------------------------
--------------------------------------------------------------------------------
--------------------------
>Gfid|42345729|locus|VBIGamPro61291_1517|_extraction hypothetical protein   [gamma proteobacterium HdN1]
-------------------------------------------------------------------GIDGMPVEDLES-
--HLR--HHW-----PTLRQSLL-------D------GTY----QPK---------------------------------
-----------------PVKRV-EI--PK-----------G-D--G-----------------TKRAL------------
------GIPT----VI-DRFVQQIIAQA-LS-ALWEPHF-------H---------------------------------
---PSSFGFRP------------------AR----------------------------SAQQA---VKYV---------
----QTLQRE------------------------KYEW-VV-DL--------DLKSFF-DEVN-----------------
-HDR--LIAR-L-KTRV---------EDKV------------------LLRLI---------NKFLHA------------
--------------------------------------------------------------------------------
------------------GI------------------------------------N-----A-N---------------
--------------------------------------------------------------------------------
---------------G---------I--LLR-SE-K-----------GVP-----QGGPL------------------S-
PILANIVL-----------------------------------------------------------DE-----------
--------LD--W------------------------------E------------------------------------
----------------------LEH--------------RGHKFAR----------YADDCNI-------------MVK-
-----SKAA----GE---------------------------RVMKSIRR---------------------FLET-----
----T--L----RLRV------N-D------QK----S---AVDRPT---------------------------------
----------------KRNFLGFTF-------------------------------------------------------
--------------------------------------------------------------------------------
--------------------------
>Bacteroidetesfid|42649895|locus|VBILeaBys116579_0020|_extraction Retrontype RNAdirected DNA polymerase (EC 2.7.7.49)   [Leadbetterella byssophila DSM 17132]
-------------------------------------------------------------------GVDGMQIDNLRD-
--YLN--THW-----QSLRSDIL-------S------GTY----RPQ---------------------------------
-----------------AVRKV-EI--PK-----------A-S--G-----------------GKRML------------
------GIPT----VI-DRVIQQSISQW-LG-LKYEGDF-------H---------------------------------
---DNSYGFRP------------------NR----------------------------NAHQA---VSKA---------
----QEYLNL------------------------GYTW-VV-EL--------DLEQFF-DQVN-----------------
-HDI--LMHL-L-SKKI---------TDHR------------------VLALI---------GKYLRC------------
--------------------------------------------------------------------------------
------------------GI------------------------------------M-----D-H---------------
--------------------------------------------------------------------------------
---------------G---------L--EQK-RT-K-----------GTP-----QGSPL------------------S-
PLLSNIIL-----------------------------------------------------------NE-----------
--------LD--R------------------------------E------------------------------------
----------------------LSS--------------RGHRFVR----------YADDCSI-------------YTR-
-----SNKS----AT---------------------------RIMGNITS---------------------YIES-----
----T--L----KLKV------N-R------EK----S---KVSRPS---------------------------------
----------------QSSLLGFSF-------------------------------------------------------
--------------------------------------------------------------------------------
--------------------------
>Actinobacteriafid|42167991|locus|VBIArtAri166201_0751|_extraction Mobile element protein   [Arthrobacter arilaitensis Re117]
-------------------------------------------------------------------GVDGLEAHELRD-
--WCR--EHW-----IETRKSLD-------A------GTY----APL---------------------------------
-----------------PVRQV-MI--PK-----------P-D--G-----------------GERML------------
------GVPS----VL-DRLIQQALAQV-LS-PIFDEGF-------A---------------------------------
---PMSYGFRP------------------GK----------------------------SAHDA---ASMA---------
----RKVIEQ------------------------GYRW-VV-EV--------DLDAFF-DRVN-----------------
-HDV--LMSR-V-ARKV---------KDKR------------------VLKLV---------RKYLTA------------
--------------------------------------------------------------------------------
------------------GI------------------------------------M-----A-Q---------------
--------------------------------------------------------------------------------
---------------G---------V--RRE-TV-E-----------GTP-----QGSPL------------------S-
PLLSNIIL-----------------------------------------------------------DD-----------
--------FD--Q------------------------------E------------------------------------
----------------------FWS--------------RDHRFVR----------YADDIRI-------------FVK-
-----SKRA----AE---------------------------RVLGQATK---------------------VLEQ-----
----R--L----KLKV------N-R------QK----S---VINPAS---------------------------------
----------------VATLLGFGFY------------------------------------------------------
--------------------------------------------------------------------------------
--------------------------
>Bacteroidetesfid|61290801|locus|VBINiaKor154066_6175|_extraction Retrontype reverse transcriptase   [Niastella koreensis GR2010]
-------------------------------------------------------------------GIDGVEAKDFKL-
--QLD--GAW-----VQVKSQLE-------N------GSY----QPQ---------------------------------
-----------------AVKRV-TI--PK-----------P-N--G-----------------GERHL------------
------GIPT----YM-DRLIQQAISQV-LV-KQYEPTF-------S---------------------------------
---ENSYGFRS------------------EK----------------------------NAHQA---ALKA---------
----KEYINA------------------------GYSH-VV-DL--------DLSQFF-DRVN-----------------
-HDY--LMNE-L-SRRI---------TDKR------------------VLKLI---------HKILRS------------
--------------------------------------------------------------------------------
------------------EI------------------------------------A-----E-G---------------
--------------------------------------------------------------------------------
---------------A---------N--RIP-CK-Q-----------GVP-----QGGPL------------------S-
PLLSNIIL-----------------------------------------------------------DK-----------
--------LD--K------------------------------E------------------------------------
----------------------LEK--------------RGLRYVR----------YADDCSI-------------YVK-
-----SKRA----GD---------------------------RVMESITR---------------------YIEK-----
----E--L----KLVV------N-A------VK----S---SVTRPW---------------------------------
----------------LMKLLGFTF-------------------------------------------------------
--------------------------------------------------------------------------------
--------------------------
>M.sp.I1/AF339846/29388..31287/Microscilla_extraction sp./Bacterial C/ORF Sequence %28a.a%29
-------------------------------------------------------------------GVDGMQVKELRY-
--WFS--NNH-----QKLIEQLK-------E------GNY----RPM---------------------------------
-----------------TIKGQ-EI--PK-----------P-G--G-----------------GVRQL------------
------GIPT----VQ-DRLVQQAIAQQ-LS-KRYDPTF-------S---------------------------------
---QYSYGFRK------------------GR----------------------------NAHQA---LRQA---------
----GAYVKE------------------------GFNY-VV-DL--------DLEKFF-DKVN-----------------
-HDR--LMWL-L-GRRI---------SDKR------------------VLKLI---------GKFLRS------------
--------------------------------------------------------------------------------
------------------GI------------------------------------L-----I-G---------------
--------------------------------------------------------------------------------
---------------G---------L--ENQ-RI-S-----------GTP-----QGSPL------------------S-
PLLSNIVL-----------------------------------------------------------DE-----------
--------LD--K------------------------------E------------------------------------
----------------------LER--------------RGHRFVR----------YADDMIL-------------LVR-
-----SQEA----AE---------------------------RAYSSITS---------------------FIEN-----
----R--L----LLKV------N-K------DK----S---RICRPY---------------------------------
----------------QLNFLGHSI-------------------------------------------------------
--------------------------------------------------------------------------------
--------------------------
>Bacteroidetesfid|115236219|locus|VBIEchVie187570_1054|_extraction Mobile element protein   [Echinicola vietnamensis DSM 17526]
-------------------------------------------------------------------GIDGMSVEELRQ-
--WFS--SHY-----HEFQSQII-------T------GKY----RVE---------------------------------
-----------------SVREV-QI--PK-----------P-N--G-----------------GVRIL------------
------GIPT----AK-DRLVQQAISQV-LS-LHYDPTF-------S---------------------------------
---DRSYGFRP------------------DR----------------------------GAHDA---LRQA---------
----GQEVSE------------------------GRDW-IV-DI--------DLEKFF-DTVN-----------------
-HDR--LMWL-L-GTRI---------GDKT------------------LLKLI---------GKFLRA------------
--------------------------------------------------------------------------------
------------------GM------------------------------------L-----K-D---------------
--------------------------------------------------------------------------------
---------------G---------L--VSQ-GV-K-----------GMP-----QGSPL------------------S-
PLLSNIIL-----------------------------------------------------------DE-----------
--------LD--K------------------------------E------------------------------------
----------------------LEV--------------RGHRFVR----------YADDLIV-------------MVK-
-----SEPS----AK---------------------------RVLSSLTA---------------------FIEQ-----
----R--M----LLKV------N-K------SK----S---KISRPY---------------------------------
----------------ELNFLGHSI-------------------------------------------------------
--------------------------------------------------------------------------------
--------------------------
>Bacillifid|54204419|locus|VBILacJoh171132_1733|_extraction Retrontype RNAdirected DNA polymerase (EC 2.7.7.49)   [Lactobacillus johnsonii DPC 6026]
-------------------------------------------------------------------GVDKRTIYEIDD-
--YFK--KHQ-----VEIKQSIR-------A------MKY----KPQ---------------------------------
-----------------AVRRV-YI--PK-----------A-N--G-----------------KKRPL------------
------GIPT----VV-DRVIQQAISQV-LM-KIYDPEF-------S---------------------------------
---AYSYGFRP------------------KR----------------------------SSHDA---MEQV---------
----LEYLDE------------------------GYQW-VI-DL--------DIEKYF-DTVN-----------------
-HDK--LIST-L-REQI---------NDKT------------------TLHLI---------RSFLKA------------
--------------------------------------------------------------------------------
------------------GI------------------------------------M-----E-D---------------
--------------------------------------------------------------------------------
---------------G---------L--VKP-NK-L-----------GVP-----QGGPL------------------S-
PILSNIYL-----------------------------------------------------------DK-----------
--------FD--K------------------------------E------------------------------------
----------------------LEE--------------RGLHFVR----------YADDCNI-------------FVK-
-----SKMS----AD---------------------------RVMKSATS---------------------WLER-----
----K--L----FLKV------N-A------TK----T---KVVRPT---------------------------------
----------------KSNFLGFT--------------------------------------------------------
--------------------------------------------------------------------------------
--------------------------
>E.c.I7/AY785243/414..2383/Escherichia_extraction coli/Bacterial C/ORF Sequence %28a.a%29
-------------------------------------------------------------------GIDNMSIEEFND-
--FAK--LHW-----LGIKQQLL-------N------GSY----QPL---------------------------------
-----------------PVKRV-MI--PK-----------P-D--G-----------------GERML------------
------GIPA----VI-DRVIQQAIAQV-IS-PYFEPQF-------S---------------------------------
---PHSYGYRP------------------HK----------------------------RASQA---VNHV---------
----QSCVKQ------------------------GYKT-AV-DI--------DLSKFF-DEVD-----------------
-HDM--LMNR-V-SRKI---------KDKA------------------LMRLL---------GKYLRA------------
--------------------------------------------------------------------------------
------------------GI------------------------------------A---ERE-T---------------
--------------------------------------------------------------------------------
---------------G---------L--WFE-ST-K-----------GVP-----QGGPL------------------S-
PLLSNILL-----------------------------------------------------------DE-----------
--------LD--K------------------------------K------------------------------------
----------------------LTY--------------KHLKFAR----------YADDIII-------------LVK-
-----TKSE----GL---------------------------IIQREITA---------------------FITK-----
----R--L----KLKV------N-E------SK----S---RVGPVS---------------------------------
----------------GSKFLGFTF-------------------------------------------------------
--------------------------------------------------------------------------------
--------------------------
>Afid|54139251|locus|VBISinMel152503_4967|_extraction hypothetical protein   [Sinorhizobium meliloti SM11]
-------------------------------------------------------------------GRDGQTVDMAEA-
--KAT--SII-----GRLRRELL-------N------GKY----RPG---------------------------------
-----------------DVRRV-WL--PK-----------A-G--G-----------------GRRGL------------
------GIPN----IV-DRVVQQAVLQV-LE-PIFEPVF-------H---------------------------------
---DSSHGFRP------------------KR----------------------------GAHTA---IAEA---------
----SKYLKE------------------------GYQT-IV-DL--------DLASFF-DRVH-----------------
-HQR--LLAR-I-AQRV---------KDQR------------------IITLI---------NLMLKA------------
--------------------------------------------------------------------------------
------------------AV------------------------------------V----MP-D---------------
--------------------------------------------------------------------------------
---------------G---------T--RVA-PQ-E-----------GTP-----QGGPL------------------S-
PLLSNIVL-----------------------------------------------------------DE-----------
--------LD--R------------------------------E------------------------------------
----------------------LAR--------------RRLRFVR----------YADDSNI-------------FVR-
-----SERA----GQ---------------------------RVMSSIRD---------------------FLER-----
----R--M----RLQV------N-E------EK----S---GMRTPN---------------------------------
----------------EVHFLGFRFR------------------------------------------------------
--------------------------------------------------------------------------------
--------------------------
>Bacteroidetesfid|46912205|locus|VBICelAlg158510_3341|_extraction hypothetical protein   [Cellulophaga algicola DSM 14237]
-------------------------------------------------------------------GIDGMTVQELKA-
--FID--AHR-----SKVVHQLI-------S------KSY----RSQ---------------------------------
-----------------AIKGV-AI--PK-----------A-N--G-----------------KTRLL------------
------GVPT----VV-DRWLQQAVSQQ-LV-IHFELDF-------E---------------------------------
---SESYGFRP------------------RK----------------------------NLQQA---VLKS---------
----QEYIND------------------------GYQD-LV-DI--------DLKSFF-DEVQ-----------------
-HYK--LLQL-I-YNKV---------KCPT------------------TLWLI---------RKWLRA------------
--------------------------------------------------------------------------------
------------------PI------------------------------------L-----K-N---------------
--------------------------------------------------------------------------------
---------------G---------Q--LCK-RR-K-----------GLP-----QGSPL------------------S-
PLLSNIML-----------------------------------------------------------DQ-----------
--------LD--K------------------------------H------------------------------------
----------------------LKV--------------REFRFIR----------YADDFSI-------------YTK-
-----SKAA----AR---------------------------AIGNEVYL---------------------FLKE-----
----K--L----DLPV------N-R------AK----S---GIRRPS---------------------------------
----------------TFKVLGYRF-------------------------------------------------------
--------------------------------------------------------------------------------
--------------------------
>Bacteroidetesfid|87132848|locus|VBIBelBal168934_2118|_extraction Retrontype reverse transcriptase   [Belliella baltica DSM 15883]
--------------------------------------------------------------------------------
--------------------------------------------------------------------------------
--------------------------------------------------------------------------------
--------------------------------------------------------------------------------
--------------------------------------------------------------------------------
--------------------------------------------------------------------------------
---------M-I-YQRV---------KCPT------------------TLRLI---------RKWLRA------------
--------------------------------------------------------------------------------
------------------PI------------------------------------Q-----I-N---------------
--------------------------------------------------------------------------------
---------------G---------K--LHR-RR-K-----------GVP-----QGSPL------------------S-
PLLSNILL-----------------------------------------------------------DL-----------
--------LD--K------------------------------E------------------------------------
----------------------LER--------------RNLKYVR----------YADDFSI-------------YTK-
-----SKKE----AR---------------------------KVGNEIYL---------------------FLKE-----
----K--L----RLPI------N-R------EK----S---GIRRPS---------------------------------
----------------NFEMLGHAF-------------------------------------------------------
--------------------------------------------------------------------------------
--------------------------
>Bacteroidetesfid|54567245|locus|VBIKroSp190710_0128|_extraction Retrontype RNAdirected DNA polymerase (EC 2.7.7.49)   [Krokinobacter sp. 4H375]
-------------------------------------------------------------------GVDNVYIKELKS-
--ILQ--IYG-----KQYVSHIE-------R------KRY----QVS---------------------------------
-----------------PILGV-EI--PK-----------S-N--G-----------------KKRLL------------
------GIPT----VV-DRVFQQALHQV-LQ-PLFEPDF-------Q---------------------------------
---KHSYGFRP------------------QR----------------------------NAHQA---TAES---------
----LLNINA------------------------GSQD-IV-DI--------DLKSFF-DEVS-----------------
-HCI--LLEL-I-YKKV---------QCKA------------------TMRLL---------RSFLRA------------
--------------------------------------------------------------------------------
------------------PI------------------------------------L-----I-N---------------
--------------------------------------------------------------------------------
---------------G---------R--LQK-RR-K-----------GVP-----QGSPL------------------S-
PLLSNILL-----------------------------------------------------------NE-----------
--------LD--K------------------------------E------------------------------------
----------------------LEK--------------RGHRYVR----------YADDFSI-------------YVK-
-----SKVA----AK---------------------------RVGNSIYK---------------------YLRD-----
----H--L----QLPI------N-R------VK----S---GVRRPL---------------------------------
----------------DFQVLGFGF-------------------------------------------------------
--------------------------------------------------------------------------------
--------------------------
>Bacteroidetesfid|46881331|locus|VBIBacSal140776_2677|_extraction hypothetical protein   [Bacteroides salanitronis DSM 18170]
-------------------------------------------------------------------GVDGVSIRELRK-
--VFS--EKK-----LQLIEAIK-------Q------GNY----QVQ---------------------------------
-----------------PILGI-EI--PK-----------G-N--G-----------------KTRLL------------
------GVPT----TT-ERVLQQALAQT-IA-PLFEPEF-------S---------------------------------
---NYSYGFRP------------------HK----------------------------NARQA---VGQS---------
----RDYIHS------------------------GLNH-IV-DI--------DLKNFF-DEVD-----------------
-HCL--LLNL-I-YQKV---------KCKA------------------TMQLI---------RKWLRA------------
--------------------------------------------------------------------------------
------------------PI------------------------------------K-----I-N---------------
--------------------------------------------------------------------------------
---------------G---------K--LRK-RR-K-----------GVP-----QGSPL------------------S-
PLLSNILL-----------------------------------------------------------HQ-----------
--------LD--K------------------------------E------------------------------------
----------------------MTR--------------RGHKFVR----------YADDFSI-------------YCK-
-----SHNQ----AK---------------------------ATRVVIEK---------------------FLKN-----
----K--L----KLTI------N-E------EK----S---GIRKPI---------------------------------
----------------HFTILGFGF-------------------------------------------------------
--------------------------------------------------------------------------------
--------------------------
>Bacillifid|86663631|locus|VBIStaAur229418_1173|_extraction Mobile element protein   [Staphylococcus aureus subsp. aureus HO 5096 0412]
-------------------------------------------------------------------GIDGMKVSEIQG-
--HFA--QYF-----PKIKQKLL-------E------GTY----KPQ---------------------------------
-----------------AVKKV-EI--PK-----------A-N--G-----------------KKRVL------------
------GIPV----VR-DRVIQQAIKQV-IE-PSIDRTF-------S---------------------------------
---KHSHGFRP------------------NR----------------------------STGTA---LKEC---------
----ASYYEA------------------------GYTI-AV-DC--------DLKQCF-DNIN-----------------
-HDK--LMYL-F-ERHI---------KDKA------------------VSTFI---------RRRLQV------------
--------------------------------------------------------------------------------
------------------GA------------------------------------I----DL-S---------------
--------------------------------------------------------------------------------
---------------G---------E--VAE-RK-I-----------GAP-----QGGVI------------------S-
PLLCNIYL-----------------------------------------------------------HE-----------
--------LD--K------------------------------E------------------------------------
----------------------LEK--------------RNHRFVR----------YADDFVI-------------FVK-
-----TKRA----GE---------------------------RVMDSIKT---------------------FIHK-----
----T--L----KLEV------N-N------DK----S---KVGSPT---------------------------------
----------------RLKFLSCL--------------------------------------------------------
--------------------------------------------------------------------------------
--------------------------
>Bacillifid|45364599|locus|VBIStaPse177932_0703|_extraction Mobile element protein   [Staphylococcus pseudintermedius HKU1003]
-------------------------------------------------------------------GIDGMKVSELHA-
--HFE--QYF-----SQITKKLL-------D------GSY----QPQ---------------------------------
-----------------AVRKV-QI--PK-----------P-N--G-----------------KMRVL------------
------GIPV----AR-DRVIQQAIRQV-IE-PGIDRTF-------S---------------------------------
---NHSHGFRP------------------NR----------------------------STGTA---LKQC---------
----ATYYEE------------------------GYKI-AV-DC--------DLKQCF-DMLN-----------------
-HDK--LMYL-F-ERHV---------QDKS------------------ISTFI---------RRSLQV------------
--------------------------------------------------------------------------------
------------------AA------------------------------------I----DL-S---------------
--------------------------------------------------------------------------------
---------------G---------E--VAE-RK-I-----------GAP-----QGGVI------------------S-
PLLCNIYL-----------------------------------------------------------HE-----------
--------LD--K------------------------------E------------------------------------
----------------------LEK--------------CGHRFVR----------YADDFVI-------------FVR-
-----TKRA----GE---------------------------RVMTSVTK---------------------FIEK-----
----Q--L----KLVV------N-E------EK----S---RVGAVT---------------------------------
----------------RLKFLNCL--------------------------------------------------------
--------------------------------------------------------------------------------
--------------------------
>Gfid|186998609|locus|VBIPseSyr250795_4170|_extraction Retrontype RNAdirected DNA polymerase    [Pseudomonas syringae pv. actinidiae ICMP 19102]
--------------------------------------------------------------------------------
--------------------------------------------------------------------------------
--------------------------------------------------------------------------------
------------------------MSQQ-LT-KLWDGGF-------S---------------------------------
---DHSYGFRP------------------GR----------------------------SNLDA---IRAA---------
----KAFVVS------------------------GKNW-VV-DV--------DIEAFF-DEVS-----------------
-HDR--LMTR-I-TRDI---------HDKR------------------LNKYL---------GSNVRA------------
--------------------------------------------------------------------------------
------------------DM------------------------------------I-----L-N---------------
--------------------------------------------------------------------------------
---------------G---------Q--RQK-RS-A-----------GVP-----QGGPL------------------S-
PLLANLYL-----------------------------------------------------------DP-----------
--------LD--K------------------------------E------------------------------------
----------------------LEA--------------RGLSFCR----------YADDLMI-------------FVE-
-----SERS----AE---------------------------RVLESIVS---------------------WIEK-----
----H--L----KLKV------N-A------SK----S---GTGRPW---------------------------------
----------------ERAFLGYLI-------------------------------------------------------
--------------------------------------------------------------------------------
--------------------------
>En.fm.I3/FN424376.1/17411..20180/Enterococcus_extraction faecium/Bacterial B/ORF Sequence %28a.a%29
-------------------------------------------------------------------GIDGKTIKDIEK-
-------LTT-----ERYLDIVK-------KRF----KFY----KPR---------------------------------
-----------------KVKRT-EI--PK-----------P-N--G-----------------KTRPL------------
------GIPS----IW-DRVAQQCILQV-LE-PICEAKF-------N---------------------------------
---PHSHGFRP------------------NR----------------------------SAEHA---IADC---------
----AKKMNII-----------------------KMGY-CV-DI--------DIQGFF-DEVW-----------------
-HSK--LMRQ-MWTMGI---------RDKE------------------LLTII---------RKMLKA------------
--------------------------------------------------------------------------------
------------------PV------------------------------------V----LP-N---------------
--------------------------------------------------------------------------------
---------------G---------T--IQF-PE-K-----------GTP-----QGGIL------------------S-
PLLANINL-----------------------------------------------------------SE-----------
--------FD--WW-VSEQ-W-----------------ET---R-------HMSEIKT----QYNANGTEHMGNHHRK--
----------------------MRSHT---------KL-KEFYIVR----------YADDFKL-------------FCH-
-----NRKT----AE---------------------------LLYHASIQ---------------------WLEQ-----
----R--L----HLPV------S-I------EK----S---KITNLR------------K--------------------
E---------------SSEFLGFNL-------------------------------------------------------
--------------------------------------------------------------------------------
--------------------------
>Bacillifid|18859935|locus|VBIBacCer118379_5432|_extraction Retrontype RNAdirected DNA polymerase (EC 2.7.7.49)   [Bacillus cereus ATCC 10987]
-------------------------------------------------------------------GIDGVTIKDVEK-
-------LSQ-----EDFIKIVQ-------KRF----SNY----TPR---------------------------------
-----------------KVRRV-EI--PK-----------P-N--G-----------------KTRPL------------
------GIPS----MW-DRIAQQCIKQV-LE-PICEAKF-------N---------------------------------
---KHSHGFRP------------------NR----------------------------SPETA---MADA---------
----TLRVNRS-----------------------HMQY-VV-NV--------DIQGFF-DEVN-----------------
-HKK--LMRQ-LWTMGI---------RDKQ------------------LLVII---------RKMLKA------------
--------------------------------------------------------------------------------
------------------PI------------------------------------V----LP-N---------------
--------------------------------------------------------------------------------
---------------G---------E--MQY-PN-K-----------GTP-----QGGIL------------------S-
PLLANINL-----------------------------------------------------------NE-----------
--------FD--WW-ITNQ-W-----------------ED---R-------LLKELSL----TIKKGGHVDKYPHYSK--
----------------------MRKTT---------AL-KEMYIVR----------YADDFKI-------------FTA-
-----TKSN----AQ---------------------------KIFKACEM---------------------WLQE-----
----R--L----KLPI------S-K------EK----S---KITNLR------------K--------------------
E---------------SSEFLGFEI-------------------------------------------------------
--------------------------------------------------------------------------------
--------------------------
>Bacillifid|202064373|locus|VBICarSp264223_1846|_extraction Retrontype RNAdirected DNA polymerase (EC 2.7.7.49)   [Carnobacterium sp. WN1359]
-------------------------------------------------------------------GVDDITIKDIEN-
-------LEQ-----TIFVEMVR-------KRF----SNY----SPR---------------------------------
-----------------KVRRV-EI--PK-----------P-N--G-----------------KTRPL------------
------GIPS----IW-DRIAQQCILQV-IE-PICEAKF-------N---------------------------------
---KHSYGFRP------------------NR----------------------------STEHA---IADM---------
----LFRINQQ-----------------------KLHY-VV-DV--------DLQGFF-DEIN-----------------
-HKK--LMNQ-VWTLGI---------HDKQ------------------LLVII---------RKMLSA------------
--------------------------------------------------------------------------------
------------------PI------------------------------------V----LK-N---------------
--------------------------------------------------------------------------------
---------------G---------S--IMH-PV-K-----------GTP-----QGGIL------------------S-
PLLANISL-----------------------------------------------------------NE-----------
--------FD--WW-ISNQ-W-----------------ETF--E-------TRKKYAA----AVMGNGTKNRGLTYRM--
----------------------LRKNS---------KL-KEIYIVR----------YADDFKL-------------ITS-
-----NRRD----AE---------------------------KIFIASQM---------------------WLKE-----
----R--L----GLPI------S-K------EK----S---KITNLR------------K--------------------
E---------------ESEFLGFTI-------------------------------------------------------
--------------------------------------------------------------------------------
--------------------------
>B.a.I2/AE011190/30945..33835/Bacillus_extraction anthracis/Bacterial B/ORF Sequence %28a.a%29
-------------------------------------------------------------------ACDNVNIKNIEG-
-------MEQ-----SYFLNEVK-------RRF----QNY----QPQ---------------------------------
-----------------KVRRK-EI--SK-----------P-N--G-----------------QTRPL------------
------GIPA----MW-DRIIQQCILQV-ME-PICEAHF-------S---------------------------------
---NRSYGFRP------------------NR----------------------------SAEHA---LADA---------
----SVRVNKQ-----------------------NLTY-VV-DV--------DIKGFF-DEVN-----------------
-HVK--LMRQ-LWTLGI---------RDKQ------------------LLVII---------RKILKA------------
--------------------------------------------------------------------------------
------------------PV------------------------------------Q----MP-D---------------
--------------------------------------------------------------------------------
---------------G---------T--TMF-PT-K-----------GTP-----QGGIL------------------S-
PILANVNL-----------------------------------------------------------NE-----------
--------FD--WW-ISRQ-W-----------------ETF--K-------AKKVKPR----CMRGIWCNDVVTT--Q--
----------------------LTKTS---------KM-KPMYIVR----------YADDFKI-------------FTN-
-----TRSN----AE---------------------------KIFKATQM---------------------WLEE-----
----R--L----KLSI------S-A------EK----S---KVTNLT------------K--------------------
Q---------------QSEFLGFTL-------------------------------------------------------
--------------------------------------------------------------------------------
--------------------------
>E.f.I3/AE016830/2249712..2252481/Enterococcus_extraction faecalis/Bacterial B/ORF Sequence %28a.a%29
-------------------------------------------------------------------GVDKRTIADLAK-
-------LSE-----EEYVRLIR-------KQF----SNY----HPG---------------------------------
-----------------PVRRV-EI--PK-----------P-N--G-----------------KTRPL------------
------GIPT----IV-DRIVQQCILQV-ME-PICEAKF-------S---------------------------------
---ENSNGFRP------------------NR----------------------------SAETA---IAQC---------
----MRLIQVQ-----------------------HLYH-VV-DL--------DIKGFF-DNIS-----------------
-HTK--LIRQ-IWALGI---------RDKK------------------LLCII---------KEMLKA------------
--------------------------------------------------------------------------------
------------------PV------------------------------------V----LP-N---------------
--------------------------------------------------------------------------------
---------------G---------E--KTY-PA-R-----------GTP-----QGGIL------------------S-
PLLANIVL-----------------------------------------------------------NE-----------
--------LD--WW-IASQ-W-----------------EEM--P-------TKTKFKT----RSNAQGTEIKSHAYRA--
----------------------LRR-S---------RL-KEMHAVR----------YADDFKI-------------FCA-
-----THED----AV---------------------------RAYKATEL---------------------WLKD-----
----R--L----GLEI------S-P------DK----S---KVVNLK------------R--------------------
Q---------------YSDFLGFKL-------------------------------------------------------
--------------------------------------------------------------------------------
--------------------------
>Bacillifid|190355818|locus|VBIStrAng166616_1315|_extraction Retrontype RNAdirected DNA polymerase (EC 2.7.7.49)   [Streptococcus anginosus C238]
-------------------------------------------------------------------GVDGRTIKHLSR-
-------LNE-----EEYISLIQ-------KQF----HWY----KPR---------------------------------
-----------------PVKRV-EI--LK-----------P-N--G-----------------KIRPL------------
------GIPT----IV-DRIVQQCILQI-LE-PICEAKF-------H---------------------------------
---DSSYGFRP------------------NR----------------------------STEHA---IAEC---------
----ARLMQIQ-----------------------HLHY-VV-DI--------DIQGFF-DNVY-----------------
-HAK--LIRQ-LWNLGI---------QDKK------------------LLCII---------KEMLKA------------
--------------------------------------------------------------------------------
------------------DI------------------------------------V----MP-D---------------
--------------------------------------------------------------------------------
---------------K---------E--VIT-PT-K-----------GTP-----QGGIL------------------S-
PLLSNVVL-----------------------------------------------------------NE-----------
--------LD--WW-VSSQ-W-----------------LTM--P-------THYPYKQ----RTNSQGTEIKSHTYRA--
----------------------LRT-S---------NL-KEIYIVR----------YADDFKI-------------FCR-
-----NYYD----AK---------------------------RTYQAVTK---------------------WLQD-----
----R--L----KLNV------S-E------EK----S---KITNLK------------Q--------------------
R---------------YSEFLGFKL-------------------------------------------------------
--------------------------------------------------------------------------------
--------------------------
>clostridiafid|19436501|locus|VBICloCel57783_2839|_extraction Retrontype RNAdirected DNA polymerase (EC 2.7.7.49)   [Clostridium cellulolyticum H10]
-------------------------------------------------------------------GTDTLNIKDIEK-
-------LSV-----EKLVEMMQ-------RKL----AWY----QPK---------------------------------
-----------------PVKRV-EI--PK-----------P-N--G-----------------KTRPL------------
------GIPT----IV-DRLVQQCILQV-LE-PICEAKF-------Y---------------------------------
---ERSNGFRP------------------NR----------------------------SAEHA---MAQC---------
----YRMVQKQ-----------------------NLYF-VV-DV--------DIKGFF-DNVN-----------------
-HSK--LIRQ-MWAMGI---------RDKQ------------------LICII---------KQMLKA------------
--------------------------------------------------------------------------------
------------------PV------------------------------------V----MP-D---------------
--------------------------------------------------------------------------------
---------------G---------E--TLY-PT-K-----------GTP-----QGGIL------------------S-
PLLANIVL-----------------------------------------------------------NE-----------
--------LD--WW-ISSQ-W-----------------EDM--L-------THREYYV----SVNNNGSLNKSGVFRT--
----------------------LRR-S---------AL-KEMYIVR----------YADDFKI-------------FCR-
-----KRSD----AN---------------------------KIFVAVKK---------------------WLKD-----
----R--L----KLEI------S-E------EK----S---KVVNLK------------K--------------------
H---------------YSEFLGFQF-------------------------------------------------------
--------------------------------------------------------------------------------
--------------------------
>Bacillifid|202104716|locus|VBIEntMun281267_0501|_extraction Retrontype RNAdirected DNA polymerase (EC 2.7.7.49)   [Enterococcus mundtii QU 25]
-------------------------------------------------------------------GVDNKNIDDLKS-
-------IPD-----TDFISIVQ-------TKL----SEY----KPQ---------------------------------
-----------------PVKRV-EI--PK-----------P-N--G-----------------KTRPL------------
------GIPT----IW-DRIVQQCLLQV-LE-PIMEAKF-------H---------------------------------
---DKNYGFRP------------------NR----------------------------SAHHA---FAQA---------
----VRMAQVS-----------------------KLTF-VV-DI--------DIEGFF-DNVN-----------------
-HSK--LIKQ-LWSLGV---------RDKW------------------LLGVI---------RAMLKA------------
--------------------------------------------------------------------------------
------------------PI------------------------------------I----HK-D---------------
--------------------------------------------------------------------------------
---------------G---------H--IEH-PK-K-----------GTP-----QGGIL------------------S-
PLLANVVL-----------------------------------------------------------NE-----------
--------LD--WW-ISSQ-W-----------------ETH--P-------TRHNYDW----YHAEKEYWNKGNKYRA--
----------------------LRG-T---------SL-KEIYIVR----------YADDFKI-------------FCR-
-----KRSD----AD---------------------------KIFLATKL---------------------WLKE-----
----R--L----KLDI------S-Q------EK----S---KVVNLK------------K--------------------
Q---------------KSEFLGFTL-------------------------------------------------------
--------------------------------------------------------------------------------
--------------------------
>B.me.I1/AB022308/3853..6569/Bacillus_extraction megaterium/Bacterial B/ORF Sequence %28a.a%29
-------------------------------------------------------------------GDDGLTIEDINR-
-------LSV-----SEVVSTIQ-------RMF----EYY----TPQ---------------------------------
-----------------AVRRV-FI--PK-----------A-N--G-----------------KTRPL------------
------GIPT----IW-DRLFQQCILQV-LE-PICEAKF-------Y---------------------------------
---KHSYGFRP------------------NR----------------------------NTHHA---KARF---------
----ETLINRA-----------------------CLYH-CV-DV--------DIKGFF-DNVN-----------------
-HAK--LIKQ-LWSLGI---------RDKA------------------LLSII---------SRLLKA------------
--------------------------------------------------------------------------------
------------------EI------------------------------------I-----G-E---------------
--------------------------------------------------------------------------------
---------------G---------F------PK-K-----------GTP-----QGGIL------------------S-
PLLSNIVL-----------------------------------------------------------NE-----------
--------LD--WW-VSNQ-W-----------------ESF--E-------THKLYKS-----------NLG--RYNA--
----------------------LKQ-S---------NL-KHCYIVR----------YADDFKI-------------LCR-
-----TRSQ----AI---------------------------KMYYAVND---------------------FLHT-----
----R--L----RLEI------S-E------QK----S---KVVNLK------------K--------------------
N---------------SSEFLGFRS-------------------------------------------------------
--------------------------------------------------------------------------------
--------------------------
>Bacillifid|101939315|locus|VBIBacThu242010_6066|_extraction Retrontype RNAdirected DNA polymerase (EC 2.7.7.49)   [Bacillus thuringiensis MC28]
-------------------------------------------------------------------GTDGMTINDIKM-
-------LST-----DEVIEKVK-------MMF----GWY----EPQ---------------------------------
-----------------SVRRV-FI--PK-----------P-N--G-----------------NRRPL------------
------GIPT----IW-DRLFQQCVLQI-LE-PICEAKF-------H---------------------------------
---NHSYGFRP------------------NR----------------------------STHHA---LARM---------
----KSLVNRKGN---------------------GFHY-CV-DI--------DIKGFF-DNVH-----------------
-HGK--LLKQ-LWTIGI---------RDKK------------------LLSII---------SRLLKA------------
--------------------------------------------------------------------------------
------------------EI------------------------------------V-----N-E---------------
--------------------------------------------------------------------------------
---------------G---------V------PQ-K-----------GTP-----QGGIL------------------S-
PLLSNIVL-----------------------------------------------------------NE-----------
--------LD--WW-VSNQ-W-----------------ETI--K-------TSHPYKG-----------NSD--KYRA--
----------------------LKK-S---------KL-KECFLIR----------YADDAKI-------------LCR-
-----DYVT----AL---------------------------KMFEATKD---------------------FLRT-----
----R--L----HLDI------S-L------EK----S---KIINLR------------K--------------------
K---------------ASHFLGFTV-------------------------------------------------------
--------------------------------------------------------------------------------
--------------------------
>clostridiafid|54454697|locus|VBICloBot178872_0058|_extraction Retrontype RNAdirected DNA polymerase (EC 2.7.7.49)   [Clostridium botulinum BKT015925]
-------------------------------------------------------------------GTDGSTIKDINN-
-------IDI-----DEVITKIK-------TMF----DFY----TPK---------------------------------
-----------------SIRRV-EI--PK-----------A-N--G-----------------KTRPL------------
------GIPT----IW-DRLFQQCILQV-LE-PICEAKF-------H---------------------------------
---KHSYGFRP------------------NR----------------------------STHHA---ITRS---------
----VYLINIT-----------------------KLYH-CV-DV--------DIKGFF-DNVN-----------------
-HGK--LLKQ-LWALGV---------KDKK------------------LLKII---------SVMLKA------------
--------------------------------------------------------------------------------
------------------PI------------------------------------E-----G-I---------------
--------------------------------------------------------------------------------
---------------G---------I------PT-K-----------GVP-----QGGIL------------------S-
PLLSNIVL-----------------------------------------------------------NE-----------
--------LD--WW-VSNQ-W-----------------ETF--K-------TDKDYT-----------------KYRT--
------SKTGKIVVDHSIRNKMLKK-S---------KL-KEIYIVR----------YADDFKI-------------FCR-
-----TRSQ----AK---------------------------AIDIAVGD---------------------MLKN-----
----R--L----GLEC------S-A------EK----S---KVLNLK------------K--------------------
S---------------YSEFLGFKM-------------------------------------------------------
--------------------------------------------------------------------------------
--------------------------
>Bacillifid|18825078|locus|VBIBacCer120511_0128|_extraction Retrontype RNAdirected DNA polymerase (EC 2.7.7.49)   [Bacillus cereus AH187]
-------------------------------------------------------------------GVDNLTIKDIWH-
-------LND-----TKIIHEVR-------KRL----NNY----QPQ---------------------------------
-----------------AVKRV-LI--PK-----------E-G--S-------------D---KKRPL------------
------GIPT----IW-DRLVQQSILQV-LE-PICEAKF-------H---------------------------------
---NHSYGFRP------------------NR----------------------------STHHA---LSRV---------
----VSLINIG-----------------------HQHY-CV-DI--------DIKGFF-DNVC-----------------
-HKK--LLRQ-MWTLGI---------RDKS------------------LLCVI---------SKILKS------------
--------------------------------------------------------------------------------
------------------EI------------------------------------E-----G-E---------------
--------------------------------------------------------------------------------
---------------G---------I------PN-K-----------GTP-----QGGII------------------S-
PLLSNIVL-----------------------------------------------------------NE-----------
--------LD--WW-ISSQ-W-----------------ETY--K-------PHRISTR-----------HLGFRQYAR--
-----------------------KY-T---------NL-KCGYVVR----------YADDFKI-------------MCR-
-----TYDE----AQ---------------------------RFYHATVD---------------------FLKS-----
----R--L----GLEI------N-P------KK----S---KVVNLK------------K--------------------
N---------------SSVFLGFKI-------------------------------------------------------
--------------------------------------------------------------------------------
--------------------------
>Bacillifid|201989473|locus|VBIBacThu93926_0768|_extraction Retrontype RNAdirected DNA polymerase (EC 2.7.7.49)   [Bacillus thuringiensis YBT1518]
-------------------------------------------------------------------GVDGLTIKDVRQ-
-------LND-----FQVINQVR-------KRL----MNY----RPS---------------------------------
-----------------PVRRV-YI--PK-----------E-G--S-------------D---KKRPL------------
------GIPT----IW-DRLVQQCILQV-LE-PICEAKF-------H---------------------------------
---NHNYGFRP------------------NR----------------------------STHHA---LSRM---------
----VSLINVG-----------------------KHHY-CV-DI--------DIKGFF-DNVQ-----------------
-HGK--LLKQ-MWAIGI---------RDKR------------------LLSII---------SNLLKA------------
--------------------------------------------------------------------------------
------------------EI------------------------------------I-----G-E---------------
--------------------------------------------------------------------------------
---------------G---------I------PS-K-----------GTP-----QGGIL------------------S-
PLLSNIVL-----------------------------------------------------------NE-----------
--------LD--WW-ISNQ-W-----------------ETY--K-------PHRFKDG-----------PNGFTTYAR--
-----------------------KY-T---------NL-KGGYIVR----------YADDFKI-------------MCR-
-----TYEE----AQ---------------------------RFYHATVD---------------------FLKA-----
----R--L----GLEI------N-P------EK----S---KVVHLK------------K--------------------
N---------------SSDFLGFKI-------------------------------------------------------
--------------------------------------------------------------------------------
--------------------------
>Bacillifid|67659680|locus|VBIEntFae233823_1913|_extraction Retrontype RNAdirected DNA polymerase (EC 2.7.7.49)   [Enterococcus faecium Aus0004]
-------------------------------------------------------------------GTDGMTIDDIKQ-
-------LSN-----AEIVATVR-------ESL----SNY----RPK---------------------------------
-----------------SVRRV-FI--PK-----------A-G--S-------------D---KMRPL------------
------GIPC----IW-DRLVQQCILQV-LE-PICEPKF-------H---------------------------------
---NHSYGFRA------------------NR----------------------------SAHHA---VSRV---------
----TTLINLS-----------------------KYHY-CV-DV--------DIKGFF-DNVN-----------------
-HGK--LLKQ-IWTLGI---------RDKR------------------LICII---------SKMLKA------------
--------------------------------------------------------------------------------
------------------EI------------------------------------D-----G-E---------------
--------------------------------------------------------------------------------
---------------G---------V------PE-K-----------GTP-----QGGLL------------------S-
PLLSLIVL-----------------------------------------------------------NE-----------
--------LD--WW-VSSQ-W-----------------ETF--Q-------PKNRSK-------------NGWLQYAK--
-----------------------KY-T---------KL-KSGFIVR----------YADDFKI-------------MCS-
-----TYGE----AQ---------------------------RFYHSTVD---------------------FLNK-----
----R--L----KLEI------S-P------EK----S---KVVNLK------------K--------------------
N---------------SSDFLGFKI-------------------------------------------------------
--------------------------------------------------------------------------------
--------------------------
>C.d.I1/X98606/13..2658/Clostridium_extraction difficile/Bacterial B/ORF Sequence %28a.a%29
-------------------------------------------------------------------GTNKRTIIDVGE-
-------ENP-----YQLVQYVQ-------NRF----NNF----QPH---------------------------------
-----------------SIRRV-EI--PK-----------P-N--G-----------------KTRPL------------
------GIPT----IE-DRLVQQCIKQI-LE-PILEAKF-------H---------------------------------
---KHSYGFRP------------------ER----------------------------SSHHA---IA-I---------
----FQQWTFK-----------------------GFHY-VV-DI--------DIKGFF-DNVN-----------------
-HGK--LVKQ-LWTMKI---------RDKT------------------FISIL---------SRMLKA------------
--------------------------------------------------------------------------------
------------------EV------------------------------------K-----G-I---------------
--------------------------------------------------------------------------------
---------------G---------K------ST-K-----------GTP-----QGGIL------------------S-
PLLANVVL-----------------------------------------------------------NE-----------
--------LD--WW-IDSQ-W-----------------DGF--P-------TKRKYSS-------------LLSKTQS--
----------------------IRKYS---------NL-KEIKIVR----------YADDFKI-------------MCK-
-----DYHT----AQ---------------------------KIFLATKQ---------------------WLKV-----
----R--L----DLDI------S-P------EK----S---KVTNLR------------K--------------------
N---------------YSDFLGFKL-------------------------------------------------------
--------------------------------------------------------------------------------
--------------------------
>clostridiafid|19462591|locus|VBICloKlu111549_0642|_extraction Retrontype RNAdirected DNA polymerase (EC 2.7.7.49)   [Clostridium kluyveri DSM 555]
-------------------------------------------------------------------GVNTNTIMDIGE-
-------ENP-----DELAIYVR-------ERL----INY----KPQ---------------------------------
-----------------PVRRV-EI--PK-----------P-N--G-----------------KMRPL------------
------GIPT----IE-DRIIQQCIKQV-LE-PICEAKF-------H---------------------------------
---KDSYGFRP------------------NR----------------------------STHHA---IART---------
----YSLANIN-----------------------KLTY-VV-DI--------DIKGFF-DNVN-----------------
-HSK--LLKQ-MWTMGI---------QDKN------------------LLCVI---------SKMLKA------------
--------------------------------------------------------------------------------
------------------EI------------------------------------K-----G-V---------------
--------------------------------------------------------------------------------
---------------G---------I------PN-K-----------GTP-----QGGIL------------------S-
PLLSNIVL-----------------------------------------------------------NE-----------
--------LD--WW-ISNQ-W-----------------QTL--K-------SKFPYKR-------------EIFKYQA--
----------------------LKR-S---------KL-KEVYIVR----------YADDFKL-------------FCR-
-----SYNN----AK---------------------------KIFKAVTM---------------------WLKE-----
----R--L----GLEI------N-E------EK----S---SIVNLK------------Q--------------------
K---------------YSEFLGFKF-------------------------------------------------------
--------------------------------------------------------------------------------
--------------------------
>clostridiafid|115343359|locus|VBIHalHal149681_0148|_extraction Retrontype RNAdirected DNA polymerase (EC 2.7.7.49)   [Halobacteroides halobius DSM 5150]
-------------------------------------------------------------------GTNNKTIKDLEE-
-------KST-----EELVEYVR-------NRL----EYY----VPQ---------------------------------
-----------------SVRRV-YI--PK-----------P-D--G-----------------RKRPL------------
------GIPT----IK-DRLIQQCIKQV-LE-PICEAKF-------H---------------------------------
---NHSYGFRP------------------NR----------------------------STKHA---IARI---------
----MYLINFS-----------------------KLHY-TV-DI--------DIKSFF-DNVD-----------------
-HNK--LKKQ-LWSMGI---------RDKK------------------LISIL---------GNMLEA------------
--------------------------------------------------------------------------------
------------------KI------------------------------------E-----G-E---------------
--------------------------------------------------------------------------------
---------------G---------V------PE-K-----------GTP-----QGGII------------------S-
PLLSNIVL-----------------------------------------------------------NE-----------
--------MD--WW-ISNQ-W-----------------ETF--K-------TDYKYNR-------------KGDKITA--
----------------------IKK-T---------NL-KEIYIIR----------YADDFKI-------------MCR-
-----DFET----AS---------------------------KIKIATIK---------------------WLKE-----
----R--L----NLEV------S-E------KK----T---SITNLK------------K--------------------
N---------------HTEFLGIKL-------------------------------------------------------
--------------------------------------------------------------------------------
--------------------------
>clostridiafid|115343005|locus|VBIHalHal149681_0330|_extraction Retrontype RNAdirected DNA polymerase (EC 2.7.7.49)   [Halobacteroides halobius DSM 5150]
-------------------------------------------------------------------GTNNKTIKDLEE-
-------LTT-----QKLVDYVR-------NRL----EYY----IPQ---------------------------------
-----------------SVRRV-YI--PK-----------P-D--G-----------------RKRPL------------
------GIPT----IE-DRLIQQCIKQV-LE-PICEAKF-------H---------------------------------
---NHSYGFRP------------------NR----------------------------STKHA---IART---------
----MRLINQS-----------------------KLHY-VV-DV--------DIKGFF-DNVD-----------------
-HAK--LKKQ-MWSMGI---------KDKK------------------LISII---------GNMLRA------------
--------------------------------------------------------------------------------
------------------EI------------------------------------E-----G-E---------------
--------------------------------------------------------------------------------
---------------G---------I------PD-K-----------GTP-----QGGII------------------S-
PLLSNIVL-----------------------------------------------------------NE-----------
--------LD--WW-VSNQ-W-----------------ETF--E-------TDFKYNQ-------------KSNKYQA--
----------------------LKKRS---------NL-KEVYIVR----------YADDFKI-------------MCR-
-----DYEI----AS---------------------------KIKVATIQ---------------------WLKE-----
----R--L----NLDV------S-K------KK----T---KITNLK------------R--------------------
S---------------YTKFLGIKL-------------------------------------------------------
--------------------------------------------------------------------------------
--------------------------
>clostridiafid|19408375|locus|VBICloBot19908_0265|_extraction Retrontype RNAdirected DNA polymerase (EC 2.7.7.49)   [Clostridium botulinum Ba4 str. 657]
-------------------------------------------------------------------GTNHKTINDIAG-
-------ESE-----DEIIEYVR-------KRL----NKF----YPH---------------------------------
-----------------SVKRI-YI--PK-----------N-N--G-----------------DKRPL------------
------GIPT----IE-DRLIQRSILQV-LE-PICEAKF-------H---------------------------------
---PHSYGFRP------------------NR----------------------------STEHA---IARA---------
----MTLINMN-----------------------KLHY-VV-DV--------DIKGFF-DNVN-----------------
-HGK--LLKQ-LWTLGI---------KDKK------------------LIKII---------SLMLKA------------
--------------------------------------------------------------------------------
------------------QI------------------------------------K-----D-G---------------
--------------------------------------------------------------------------------
---------------S---------M--ITN-PV-K-----------GTP-----QGGII------------------S-
PLLANVVL-----------------------------------------------------------NE-----------
--------LD--WW-ISSQ-W-----------------ETF--E-------TKHNYSK-LRTFKNGTTTIDKSHKYRA--
----------------------LRN-G---------KL-KEIYIVR----------YADDFKV-------------FCK-
-----NPKD----AE---------------------------KIFIAIKL---------------------WLKE-----
----R--L----DLET------S-P------EK----S---KVTNLR------------K--------------------
H---------------PTEFLGFEL-------------------------------------------------------
--------------------------------------------------------------------------------
--------------------------
>Bacillifid|38137486|locus|VBIBacThu148000_5492|_extraction Retrontype RNAdirected DNA polymerase (EC 2.7.7.49)   [Bacillus thuringiensis BMB171]
-------------------------------------------------------------------GSNDTTILEIAE-
-------QNL-----TTFVAKVQ-------KAL----ENY----NPK---------------------------------
-----------------PIRRV-YI--PK-----------R-N--G-----------------DKRPL------------
------GIPT----ME-DRIVQQCIKQI-LE-PICEAKF-------Y---------------------------------
---NHSYGFRP------------------NR----------------------------NAKHA---IVRA---------
----MSLMNIS-----------------------KFHY-VV-DI--------DIKGFF-DNVN-----------------
-HGK--LLKQ-IWSLGI---------RDKS------------------LLSII---------SKILKT------------
--------------------------------------------------------------------------------
------------------EI------------------------------------E-----N-V---------------
--------------------------------------------------------------------------------
---------------G---------K------ME-K-----------GTP-----QGGII------------------S-
PLLSNIVL-----------------------------------------------------------NE-----------
--------LD--WW-ISSQ-W-----------------ETM--I-------TRHNYES----IDKRNNTIIRSHKYTA--
----------------------LRRTS---------NL-KEMFLVR----------YADDFKI-------------FCK-
-----DFNS----AQ---------------------------KTLIAVKK---------------------WLKN-----
----R--L----GLEV------N-N------EK----S---KVTNLR------------R--------------------
N---------------YTEFLGFKL-------------------------------------------------------
--------------------------------------------------------------------------------
--------------------------
>clostridiafid|115616442|locus|VBIDehSp228777_1269|_extraction Retrontype RNAdirected DNA polymerase (EC 2.7.7.49)   [Dehalobacter sp. CF]
-------------------------------------------------------------------GTDGLTIKDIAG-
-------MTN-----QEVITMVK-------RRL----KNF----TPQ---------------------------------
-----------------SVRRV-EI--LK-----------D-N--G-----------------QNRPL------------
------GIPT----MS-DRLIQACIYQI-LE-PICEARF-------H---------------------------------
---NHSYGFRP------------------TR----------------------------RTEHA---LATM---------
----HRMINIQ-----------------------HLHF-VV-DV--------DIKGFF-DNVD-----------------
-HGK--LLKQ-MWTMGI---------QDKN------------------LLCII---------SAMLKA------------
--------------------------------------------------------------------------------
------------------EI------------------------------------E-----G-I---------------
--------------------------------------------------------------------------------
---------------G---------I------PN-K-----------GVP-----QGGLC------------------S-
PLFSNVVL-----------------------------------------------------------NE-----------
--------LD--WW-ISDQ-W-----------------ESY--E-------TSYPYKR-------------NEGKIRA--
----------------------IRRGS---------KL-KECYIIR----------YCDDFKI-------------MCP-
-----TRDV----AE---------------------------RMFVAVKL---------------------WLKE-----
----R--L----NLEI------S-S------EK----S---KITNLR------------K--------------------
K---------------SSEFLGFKI-------------------------------------------------------
--------------------------------------------------------------------------------
--------------------------
>En.fm.I1/NZ_AAAK03000007/10877..13634/Enterococcus_extraction faecium/Bacterial B/ORF Sequence %28a.a%29
-------------------------------------------------------------------GTDGTIIKDIGK-
-------LPA-----ETVVKKVR-------YIVAGSPHGY----RPK---------------------------------
-----------------PVRRK-EI--PK-----------P-N--G-----------------KTRPL------------
------GIPC----MW-DRLIQQCIKQV-LE-PICEAKF-------S---------------------------------
---ENSYGFRP------------------NR----------------------------SVENA---IKAT---------
----YNRLQIS-----------------------QLHY-VI-EF--------DIKGFF-DNVN-----------------
-HSK--LIKQ-IWAMGI---------RDKH------------------LIFIL---------KRILKA------------
--------------------------------------------------------------------------------
------------------PI------------------------------------K----MT-N---------------
--------------------------------------------------------------------------------
---------------G---------T--ITY-PE-K-----------GTP-----QGGII------------------S-
PLLANIVL-----------------------------------------------------------NE-----------
--------LD--HW-VESQ-W-----------------QEN--P-------VTKNYVV----HINKSGSPCKSNAYKE--
----------------------MKK-T---------KL-KEMYMVR----------YADDFRV-------------FCR-
-----YKES----AE---------------------------KAKIAITQ---------------------WIEQ-----
----R--L----KLEV------S-Q------EK----T---RIVNVR------------K--------------------
R---------------YSDFLGFKI-------------------------------------------------------
--------------------------------------------------------------------------------
--------------------------
>clostridiafid|42996817|locus|VBIEubSir135646_1742|_extraction Retrontype RNAdirected DNA polymerase (EC 2.7.7.49)   [Eubacterium siraeum 70/3]
-------------------------------------------------------------------GTDKLKISDIGK-
-------LTA-----DEVTARVR-------RIVKGGKNGY----TPR---------------------------------
-----------------SVRRK-EI--PK-----------P-N--G-----------------STRPL------------
------GIPC----IW-DRLVQQCIKQV-ME-PICEARF-------S---------------------------------
---NNSYGFRP------------------NR----------------------------SVENA---IAAI---------
----YRLMQRS-----------------------GLYY-VV-EF--------DIKGFF-DNVD-----------------
-HSK--LIKQ-LWSLNI---------RDKE------------------LLYVI---------RRILKA------------
--------------------------------------------------------------------------------
------------------PI------------------------------------L----MP-D---------------
--------------------------------------------------------------------------------
---------------G---------H--IEH-PA-K-----------GTP-----QGGII------------------S-
PLLANVVL-----------------------------------------------------------NE-----------
--------LD--HW-IESQ-W-----------------QCN--P-------VTENYSY----RENATGCPIQSHAYRA--
----------------------MRN-T---------RL-KEMYIVR----------YADDFRI-------------LCR-
-----TKEQ----AD---------------------------RTLIAVTH---------------------WLKE-----
----R--L----RLDV------S-P------EK----T---RVVDTR------------R--------------------
S---------------YSEFLGFKI-------------------------------------------------------
--------------------------------------------------------------------------------
--------------------------
>Bacillifid|18820991|locus|VBIBacCer84800_3811|_extraction Retrontype RNAdirected DNA polymerase (EC 2.7.7.49)   [Bacillus cereus 03BB102]
-------------------------------------------------------------------GTNGHTIKHLNK-
-------IDA-----DKLIRLTQ-------KRL----ENY----MPH---------------------------------
-----------------AVRRL-FI--SK-----------P-N--G-----------------KMRPL------------
------GIPT----IE-DRLIQQMFQQV-LE-PIVEGKF-------H---------------------------------
---PQSYGFRP------------------KR----------------------------GTHDA---LARC---------
----YHMVNHS-----------------------HQHF-VV-DI--------DIKGFF-DNVN-----------------
-HKK--LMRQ-LWTIGI---------RDKK------------------VLSII---------KKMLKA------------
--------------------------------------------------------------------------------
------------------EV------------------------------------T-----G-E---------------
--------------------------------------------------------------------------------
---------------G---------I------PV-K-----------GTP-----QGGIL------------------S-
PLLANVVL-----------------------------------------------------------NE-----------
--------LD--WW-VSNQ-W-----------------ETK--P-------TRVPYKL-------------KRNKTDA--
----------------------LKK-T---------RL-KPMYLVR----------YADDFKI-------------FTN-
-----SYDN----AR---------------------------KIKIAVEK---------------------WLKE-----
----R--L----GLEI------S-E------EK----S---KITNLR------------K--------------------
N---------------GTDFLGIRF-------------------------------------------------------
--------------------------------------------------------------------------------
--------------------------
>Bacillifid|18848241|locus|VBIBacCer122868_5594|_extraction Retrontype RNAdirected DNA polymerase (EC 2.7.7.49)   [Bacillus cereus AH820]
-------------------------------------------------------------------GTDDKTILDLAN-
-------TNQ-----DEFIHYMR-------ELV----LNY----KPK---------------------------------
-----------------SVRRV-WI--DK-----------N-Y--S-------------K---GKRPL------------
------GIPC----IQ-DRIVQQMFLNV-LE-PICEGKF-------Y---------------------------------
---NHSYGFRP------------------TR----------------------------TTRHA---VARV---------
----QTLVNIN-----------------------KYHY-TV-DI--------DIKGFF-DNVN-----------------
-HSI--LLKQ-VWNIGI---------RDKR------------------VIAVI---------SKMLKA------------
--------------------------------------------------------------------------------
------------------PI------------------------------------K-----G-E---------------
--------------------------------------------------------------------------------
---------------G---------I------PT-K-----------GVP-----QGGIL------------------S-
PLLSNIVL-----------------------------------------------------------ND-----------
--------LD--QW-VADQ-W-----------------ECF--E-------TRYQYSV-------------NYSKYVN--
----------------------LRRNS---------KL-KEGFLVR----------YADDFRI-------------MTN-
-----THDS----AV---------------------------KWFHAVVD---------------------FLNK-----
----R--L----KLEI------S-P------NK----S---KIINLR------------K--------------------
K---------------SSSFLGYKF-------------------------------------------------------
--------------------------------------------------------------------------------
--------------------------
>Bacillifid|31950635|locus|VBIBacPse80461_3982|_extraction Retrontype RNAdirected DNA polymerase (EC 2.7.7.49)   [Bacillus pseudofirmus OF4]
-------------------------------------------------------------------GTDGYTIIHLAE-
-------KNK-----ESFIEEMR-------LRL----ENY----KPQ---------------------------------
-----------------RVRRV-LI--DK-----------N-Y--G-------------T---DKRPL------------
------GIPT----IA-DRIIQQMFLQV-LE-PICEAKF-------Y---------------------------------
---NHSYGFRP------------------LR----------------------------STRHA---IARV---------
----QTLININ-----------------------KLHY-TV-DI--------DIKGFF-DNVN-----------------
-HNL--LIKQ-LWNIGV---------KDKR------------------VLAII---------SKMLKA------------
--------------------------------------------------------------------------------
------------------PI------------------------------------Q-----K-E---------------
--------------------------------------------------------------------------------
---------------G---------I------PK-K-----------GVP-----QGGIL------------------S-
PLLSNVVL-----------------------------------------------------------ND-----------
--------LD--QW-VAGQ-W-----------------ECF--N-------TKHQYSG-------------NDVKIAN--
----------------------LKRAS---------NL-KEGYIVR----------YADDFRI-------------LAR-
-----DHNT----AW---------------------------KWFHAVKG---------------------YLKD-----
----R--L----KLEI------S-N------EK----S---RVINLR------------K--------------------
K---------------SSDFLSYKI-------------------------------------------------------
--------------------------------------------------------------------------------
--------------------------
>Bacillifid|101938694|locus|VBIBacThu242010_5758|_extraction Retrontype RNAdirected DNA polymerase (EC 2.7.7.49)   [Bacillus thuringiensis MC28]
-------------------------------------------------------------------GIDSFAIDQYKS-
-------MDK-----AEFLNLVR-------NRL----NQY----KPK---------------------------------
-----------------AVKRV-FI--PK-----------P-N--G-----------------DKRPL------------
------GIPT----MF-DRLIQQMIKQI-LE-PICEAKF-------Y---------------------------------
---EHSYGFRP------------------LR----------------------------GARHA---ISRV---------
----MYLISRN-----------------------TFHY-AV-EI--------DIKGFF-DNVN-----------------
-HTL--LLKQ-LWNMGI---------KDKR------------------VLKLI---------YLILKA------------
--------------------------------------------------------------------------------
------------------PI------------------------------------K-----G-V---------------
--------------------------------------------------------------------------------
---------------G---------I------PR-K-----------GTP-----QGGIL------------------S-
PLLSNVVL-----------------------------------------------------------ND-----------
--------LD--QW-IARQ-W-----------------HHF--Q-------SDYDYTE-------------PGNRSRA--
----------------------LKR-T---------KL-KQGYIVR----------YADDFKI-------------MAK-
-----DFRT----AQ---------------------------KWFMATKL---------------------YLKE-----
----R--L----KLDI------S-P------GK----S---RIINLR------------K--------------------
N---------------KSEFLGYSL-------------------------------------------------------
--------------------------------------------------------------------------------
--------------------------
>Bacillifid|47119490|locus|VBIEntFae176554_2204|_extraction Retrontype RNAdirected DNA polymerase (EC 2.7.7.49)   [Enterococcus faecalis 62]
-------------------------------------------------------------------GTDSFTIDNYKE-
-------MNQ-----AEFIHLIL-------SQL----ENY----KSK---------------------------------
-----------------SIKRV-MI--PK-----------P-N--G-----------------EKRPL------------
------GIPC----MI-DRIIQQMFKQV-LE-PICEAKF-------Y---------------------------------
---EHSYGFRP------------------LR----------------------------SAKHA---LGRI---------
----MYLINIS-----------------------KMHY-AV-DI--------DIKGFF-DNVN-----------------
-HRL--LIKQ-LWNIGI---------CDKR------------------VLAIL---------SKSLKS------------
--------------------------------------------------------------------------------
------------------PI------------------------------------Q-----G-E---------------
--------------------------------------------------------------------------------
---------------G---------I------SS-K-----------GTI-----QGGII------------------S-
PLLSNVVL-----------------------------------------------------------ND-----------
--------LD--HW-VSKQ-W-----------------HTF--E-------TKYPYTK-------------GYNKFRA--
----------------------LRD-T---------NL-KQGYIVR----------YADDFKI-------------MTN-
-----DYPS----AL---------------------------KWFHAVKL---------------------YLKD-----
----R--L----KLDI------S-N------EK----S---KIVNLR------------K--------------------
R---------------KSEFLGFTI-------------------------------------------------------
--------------------------------------------------------------------------------
--------------------------
>Bacillifid|87137209|locus|VBIHalHal165146_0228|_extraction Retrontype RNAdirected DNA polymerase (EC 2.7.7.49)   [Halobacillus halophilus DSM 2266]
-------------------------------------------------------------------GTDGKTIDDMKE-
-------LSE-----NDLVNEVR-------SKL----QNY----HPK---------------------------------
-----------------KVRRE-WI--EK-----------E-N--G-----------------KWRPL------------
------GIPC----IL-DRVIQQCFKQV-LE-PIVESQF-------F---------------------------------
---KHSYGFRP------------------LR----------------------------SAHHA---MARI---------
----QFLINHS-----------------------QLHY-VV-DV--------DIKSFF-DNVN-----------------
-HRL--LKKQ-LWNIGI---------QDRK------------------VLACI---------SKMITS------------
--------------------------------------------------------------------------------
------------------EI------------------------------------D-----G-E---------------
--------------------------------------------------------------------------------
---------------G---------V------PD-K-----------GSP-----QGGIL------------------S-
PLLSNVVL-----------------------------------------------------------ND-----------
--------LD--QW-VADQ-W-----------------EVF--P-------LTKSYSS-------------DDARRRA--
----------------------RKQ-T---------NL-KQGYLVR----------YADDFKI-------------LCR-
-----DGKT----AQ---------------------------RWYHAVRL---------------------YLKE-----
----R--L----KLDI------S-P------EK----S---QIVNLR------------K--------------------
[truncated: 786,411 more chars]
