# Supplementary material for: Comprehensive Phylogenetic Analysis of Bacterial Reverse Transcriptases
Source: PLoS One. 2014 Nov 25;9(11):e114083. doi: 10.1371/journal.pone.0114083 (PMC4244168; doi:10.1371/journal.pone.0114083)
Supplement: Table S1 — The RT sequences used in the phylogenetic analysis shown in Figure 1 are indicated, together with their main features, phylum, species, accession numbers and domain annotations, as they appear in the GenBank database. The shadowed sequences correspond to the initial data set of 277 sequences. The names of the group II intron ORFs currently present in the group II intron database or as previously published [28] are indicated, together with information about whether the sequences were previously reported (Y) by Simon et al. [15]. The asterisk in the Abi classification indicates the sequences from the FastTree phylogeny lying outside the Abi lineage according to the RAxML estimation method. (XLSX) [file pone.0114083.s002.xlsx]

## Sheet: Hoja1
RT class	Patric Code (fid)	GenBank GI	Accesion	Domains	RT phylogeny	aa REfSeq	Superphylum	Phylum	Class	Species	GII database/[28]	[15]
CL2A	21539742	172035554	YP_001802055.1	RT_G2_intron-GIIM-HNHc	Group II Intron	607		Cyanobacteria		Cyanothece sp. ATCC 51142
CL2A	115390726	428692979	AFZ49129.1	RT_G2_intron-GIIM-HNHc	Group II Intron	606		Cyanobacteria		Dactylococcopsis salina PCC 8305
CL2A	21575043	218246245	YP_002371616.1	RT_G2_intron-GIIM-HNHc	Group II Intron	607		Cyanobacteria		Cyanothece sp. PCC 8801
CL2A	115579300	428253086	AFZ19045.1	RT_G2_intron-GIIM-HNHc	Group II Intron	605		Cyanobacteria		Microcoleus sp. PCC 7113
CL2A	21539290	172035326	YP_001801827.1	RT_G2_intron-GIIM-HNHc	Group II Intron	646		Cyanobacteria		Cyanothece sp. ATCC 51142
CL2A	115660493	428016782	AFY92876.1	RT_G2_intron-GIIM-HNHc	Group II Intron	605		Cyanobacteria		Chamaesiphon minutus PCC 6605
CL2A	115683636	428244924	AFZ10708.1	RT_G2_intron-GIIM-HNHc	Group II Intron	570		Cyanobacteria		Oscillatoria nigro-viridis PCC 7112
CL2A	115428478	428249282	AFZ15062.1	RT_G2_intron-GIIM-HNHc	Group II Intron	625		Cyanobacteria		Crinalium epipsammum PCC 9333
CL2A	21557688	218441241	YP_002379570.1	RT_G2_intron-GIIM-HNHc	Group II Intron	661		Cyanobacteria		Cyanothece sp. PCC 7424
CL2A	115439943	428267732	AFZ33673.1	RT_G2_intron-GIIM-HNHc	Group II Intron	615		Cyanobacteria		Stanieria cyanosphaera PCC 7437
CL2A	115580159	428250731	AFZ16690.1	RT_G2_intron-GIIM-HNHc	Group II Intron	598		Cyanobacteria		Microcoleus sp. PCC 7113
CL2A	115547536	413971323	AFW95412.1	RT_G2_intron-GIIM-HNHc	Group II Intron	579		Cyanobacteria		Anabaena sp. 90
CL2A	23992447	113477111	YP_723172.1	RT_G2_intron-GIIM	Group II Intron	554		Cyanobacteria		Trichodesmium erythraeum IMS101	T.e.I2	Y
CL2A	42716762	291567560	BAI89832.1	RT_G2_intron-GIIM	Group II Intron	497		Cyanobacteria		Arthrospira platensis NIES-39
CL2A	N/A	396228	CAA50529.1	RT_G2_intron-GIIM-HNHc	Group II Intron	584		Cyanobacteria		Calothrix sp.	Cx.sp.I1	Y
CL2A	22781619	17232933	NP_489471.1	RT_G2_intron-GIIM-HNHc	Group II Intron	600		Cyanobacteria		Nostoc sp. PCC 7120	N.sp.I4	Y
CL2A	115428732	428247956	AFZ13736.1	RT_G2_intron-GIIM-HNHc	Group II Intron	663		Cyanobacteria		Crinalium epipsammum PCC 9333
CL2A	21544066	172037741	YP_001804242.1	RT_G2_intron-GIIM-HNHc	Group II Intron	621		Cyanobacteria		Cyanothece sp. ATCC 51142
CL2A	115388988	428694268	AFZ50418.1	RT_G2_intron-GIIM-HNHc	Group II Intron	653		Cyanobacteria		Dactylococcopsis salina PCC 8305
CL2A	115388851	428694625	AFZ50775.1	RT_G2_intron-GIIM-HNHc	Group II Intron	642		Cyanobacteria		Dactylococcopsis salina PCC 8305
CL2A	115392614	428693614	AFZ49764.1	RT_G2_intron-GIIM-HNHc	Group II Intron	640		Cyanobacteria		Dactylococcopsis salina PCC 8305
CL2A	22039699	37519746	NP_923123.1	RT_G2_intron-GIIM-HNHc	Group II Intron	593		Cyanobacteria		Gloeobacter violaceus PCC 7421	G.v.I1	Y
CL2A	23984237	113474303	YP_720364.1	RT_G2_intron-GIIM	Group II Intron	502		Cyanobacteria		Trichodesmium erythraeum IMS101	T.e.I2	Y
CL2A	21588186	257061068	YP_003138956.1	RT_G2_intron-GIIM-HNHc	Group II Intron	596		Cyanobacteria		Cyanothece sp. PCC 8802
CL2A	115404203	428001177	AFY82020.1	RT_G2_intron-GIIM-HNHc	Group II Intron	597		Cyanobacteria		Oscillatoria acuminata PCC 6304
CL2A	42721577	291569689	BAI91961.1	RT_G2_intron-GIIM	Group II Intron	498		Cyanobacteria		Arthrospira platensis NIES-39
CL2A	42723187	291570379	BAI92651.1	RT_G2_intron-GIIM-HNHc	Group II Intron	583		Cyanobacteria		Arthrospira platensis NIES-39
CL2A	42716490	291567431	BAI89703.1	RT_G2_intron- -HNHc	Group II Intron	366		Cyanobacteria		Arthrospira platensis NIES-39
CL2A	42717648	291567931	BAI90203.1	RT_G2_intron-GIIM-HNHc	Group II Intron	406		Cyanobacteria		Arthrospira platensis NIES-39
CL2A	22636780	166368946	YP_001661219.1	RT_G2_intron-GIIM-HNHc	Group II Intron	614		Cyanobacteria		Microcystis aeruginosa NIES-843
CL2A	115401811	428001821	AFY82664.1	RT_G2_intron-GIIM-HNHc	Group II Intron	593		Cyanobacteria		Oscillatoria acuminata PCC 6304
CL2A	42720039	291568994	BAI91266.1	RT_G2_intron-GIIM-HNHc	Group II Intron	333		Cyanobacteria		Arthrospira platensis NIES-39
CL2A	42725237	291571314	BAI93586.1	RT_G2_intron-GIIM-HNHc	Group II Intron	388		Cyanobacteria		Arthrospira platensis NIES-39
CL2A	42723055	291570316	BAI92588.1	RT_G2_intron-GIIM-HNHc	Group II Intron	389		Cyanobacteria		Arthrospira platensis NIES-39
CL2A	42724297	291570882	BAI93154.1	RT_G2_intron-GIIM-HNHc	Group II Intron	464		Cyanobacteria		Arthrospira platensis NIES-39
CL2A	42724541	291570992	BAI93264.1	RT_G2_intron-GIIM-HNHc	Group II Intron	338		Cyanobacteria		Arthrospira platensis NIES-40
CL2A	115405098	428004433	AFY85276.1	RT_G2_intron-GIIM-HNHc	Group II Intron	587		Cyanobacteria		Oscillatoria acuminata PCC 6304
CL2A	N/A	494516793	WP_007306251.1	RT_G2_intron-GIIM-HNHc	Group II Intron	596		Cyanobacteria		Crocosphaera watsonii WH 8501	C.w.I1
CL2A	21547658	172039576	YP_001806077.1	RT_G2_intron-GIIM-HNHc	Group II Intron	599		Cyanobacteria		Cyanothece sp. ATCC 51142
CL2B	115337801	428682314	AFZ61079.1	RT_G2_intron-GIIM-HNHc	Group II Intron	523		Cyanobacteria		Anabaena cylindrica PCC 7122
CL2B	22782374	17233324	NP_490414.1	RT_G2_intron-GIIM-HNHc	Group II Intron	279		Cyanobacteria		Nostoc sp. PCC 7120		Y
CL2B	115430450	428246678	AFZ12458.1	RT_G2_intron-GIIM-HNHc	Group II Intron	525		Cyanobacteria		Crinalium epipsammum PCC 9333
CL2B	115683516	428245021	AFZ10805.1	RT_G2_intron-GIIM-HNHc	Group II Intron	561		Cyanobacteria		Oscillatoria nigro-viridis PCC 7112
CL2B	22782214	17233257	NP_490347.1	RT_G2_intron-GIIM-HNHc	Group II Intron	562		Cyanobacteria		Nostoc sp. PCC 7120	N.sp.I2	Y
CL2B	115514952	428236058	AFZ01848.1	RT_G2_intron-GIIM-HNHc	Group II Intron	524		Cyanobacteria		Calothrix sp. PCC 6303
CL2B	115603115	427371003	AFY54959.1	RT_G2_intron-GIIM-HNHc	Group II Intron	528		Cyanobacteria		Rivularia sp. PCC 7116
CL2B	22782216	17233258	NP_490348.1	RT_G2_intron-GIIM-HNHc	Group II Intron	442		Cyanobacteria		Nostoc sp. PCC 7120
CL2B	N/A	494516812	WP_007306270.1	RT_G2_intron-GIIM-HNHc	Group II Intron	530		Cyanobacteria		Crocosphaera watsonii WH 8501	C.w.I6
CL2B	115549836	413973190	AFW97276.1	RT_G2_intron-GIIM-HNHc	Group II Intron	505		Cyanobacteria		Anabaena sp. 90
CL2B	22781109	17232698	NP_489246.1	RT_G2_intron-GIIM-HNHc	Group II Intron	539		Cyanobacteria		Nostoc sp. PCC 7120	N.sp.I1	Y
CL1B	115603860	427372595	AFY56551.1	RT_G2_intron-GIIM-HNHc	Group II Intron	597		Cyanobacteria		Rivularia sp. PCC 7116
CL1B	115419880	428261623	AFZ27573.1	RT_G2_intron-GIIM-HNHc	Group II Intron	557		Cyanobacteria		Cylindrospermum stagnale PCC 7417
CL1B	115422190	428262343	AFZ28292.1	RT_G2_intron-GIIM-HNHc	Group II Intron	556		Cyanobacteria		Cylindrospermum stagnale PCC 7417
CL1B	31973883	238898349	YP_002924030.1	RT_G2_intron-GIIM-HNHc	Group II Intron	570		Proteobacteria	Gammaproteobacteria	Candidatus Hamiltonella defensa 5AT (Acyrthosiphon pisum)
CL1B	115390656	428695560	AFZ51710.1	RT_G2_intron-GIIM-HNHc	Group II Intron	570		Cyanobacteria		Dactylococcopsis salina PCC 8305
CL1B	23713660	29826766	NP_821400.1	RT_G2_intron-GIIM-HNHc	Group II Intron	588		Actinobacteria	Actinobacteria	Streptomyces avermitilis MA-4680	Sm.av.I1
CL1B	115659708	14124019	Cha6605_1629(Pseudogene)	RT_G2_intron-GIIM-HNHc	Group II Intron	325 (Patric)		Cyanobacteria		Chamaesiphon minutus PCC 6605
CL1B	24661841	20520086	AAM25968.1	RT_G2_intron-GIIM-HNHc	Group II Intron	602		Firmicutes	Bacilli	Bacillus anthracis str. A2012 plasmid pXO1	B.a.I1
CL1B	18918903	221642209	YP_002533296.1	RT_G2_intron-GIIM-HNHc	Group II Intron	603		Firmicutes	Bacilli	Bacillus cereus Q1
CL1B	19384870	169834904	YP_001715725.1	RT_G2_intron-GIIM-HNHc	Group II Intron	607		Firmicutes	Clostridia	Clostridium botulinum A3 str. Loch Maree	C.bo.I3
CL1B	35487455	28848585	AAO52785.1	RT_G2_intron-GIIM	Group II Intron	549		Firmicutes	Bacilli	Bacillus megaterium QM B1551	B.me.I2
CL1B	18824950	217956734	YP_002335828.1	RT_G2_intron-GIIM	Group II Intron	548		Firmicutes	Bacilli	Bacillus cereus AH187	B.c.I1
CL1B	161807916	488450837	AGK97539.1	RT_G2_intron-GIIM-HNHc	Group II Intron	598		Firmicutes	Clostridia	Clostridium pasteurianum BC1
CL1B	115613496	409023228	AFV05258.1	RT_G2_intron-GIIM-HNHc	Group II Intron	333		Firmicutes	Clostridia	Dehalobacter sp. CF
CL1B	115391721	428695969	AFZ52119.1	RT_G2_intron-GIIM-HNHc	Group II Intron	554		Cyanobacteria		Dactylococcopsis salina PCC 8305
CL1B	115690797	428685377	AFZ54844.1	RT_G2_intron	Group II Intron	357		Cyanobacteria		Cyanobacterium aponinum PCC 10605
CL1B	115675501	428241014	AFZ06800.1	RT_G2_intron-GIIM-HNHc	Group II Intron	566		Cyanobacteria		Oscillatoria nigro-viridis PCC 7112
CL1B	23995189	113478104	YP_724165.1	RT_G2_intron-GIIM	Group II Intron	437		Cyanobacteria		Trichodesmium erythraeum IMS101	T.e.I8	Y
CL1A	19847262	116054302	YP_788747.1	RT_G2_intron-GIIM-HNHc	Group II Intron	561		Proteobacteria	Gammaproteobacteria	Pseudomonas aeruginosa UCBPP-PA14	P.ae.I2	Y
CL1A	42537310	300690277	YP_003751272.1	RT_G2_intron-GIIM-HNHc	Group II Intron	565		Proteobacteria	Betaproteobacteria	Ralstonia solanacearum PSI07
CL1A	21165521	163856340	YP_001630638.1	RT_G2_intron-GIIM-HNHc	Group II Intron	567		Proteobacteria	Betaproteobacteria	Bordetella petrii DSM 12804
CL1A	22088426	83646665	YP_435100.1	RT_G2_intron-GIIM-HNHc	Group II Intron	568		Proteobacteria	Gammaproteobacteria	Hahella chejuensis KCTC 2396	Ha.ch.I1	Y
CL1A	42346603	304311423	YP_003811021.1	RT_G2_intron-GIIM-HNHc	Group II Intron	569		Proteobacteria	Gammaproteobacteria	gamma proteobacterium HdN1
CL1A	32030132	283786826	YP_003366691.1	RT_G2_intron-GIIM-HNHc	Group II Intron	594		Proteobacteria	Gammaproteobacteria	Citrobacter rodentium ICC168	Ci.ro.I1
CL1A	20838927	110833496	YP_692355.1	RT_G2_intron-GIIM-HNHc	Group II Intron	552		Proteobacteria	Gammaproteobacteria	Alcanivorax borkumensis SK2	Al.bo.I1	Y
CL1A	N/A	23428554	AAL25965.1	RT_G2_intron-GIIM-HNHc	Group II Intron	563		Proteobacteria	Gammaproteobacteria	Azotobacter vinelandii	A.v.I1
CL1A	48578553	332346481	AEE59814.1	RT_G2_intron	Group II Intron	307		Proteobacteria	Gammaproteobacteria	Escherichia coli UMNK88
CL1A	61234146	364507802	AEW51326.1	RT_G2_intron-GIIM	Group II Intron	500		Proteobacteria	Gammaproteobacteria	Legionella pneumophila subsp. pneumophila ATCC 43290	Le.pn.I1
CL1A	N/A	7271418	CAB81565.1	RT_G2_intron-GIIM	Group II Intron	494		Proteobacteria	Gammaproteobacteria	Pseudomonas putida	P.p.I2	Y
CL1A	19961745	146281053	YP_001171206.1	RT_G2_intron-GIIM	Group II Intron	501		Proteobacteria	Gammaproteobacteria	Pseudomonas stutzeri A1501	P.st.I2	Y
CL1A	45180960	312602448	YP_004022293.1	RT_G2_intron-GIIM	Group II Intron	490		Proteobacteria	Betaproteobacteria	Burkholderia rhizoxinica HKI 454	N
CL1A	23925236	22293752	NP_680822.1	RT_G2_intron-GIIM-HNHc	Group II Intron	569		Cyanobacteria		Thermosynechococcus elongatus BP-1	Th.e.I1
CL1A	23927302	22298544	NP_681791.1	RT_G2_intron-GIIM-HNHc	Group II Intron	317		Cyanobacteria		Thermosynechococcus elongatus BP-1
CL1A	42338528	302878189	YP_003846753.1	RT_G2_intron-GIIM-HNHc	Group II Intron	556		Proteobacteria	Betaproteobacteria	Gallionella capsiferriformans ES-2
CL1A	115293380	440222922	YP_007336327.1	RT_G2_intron-GIIM	Group II Intron	506		Proteobacteria	Alphaproteobacteria	Rhizobium tropici CIAT 899
CL1A	21059545	29347707	NP_811210.1	RT_G2_intron-GIIM	Group II Intron	552	Bacteroidetes/Chlorobi group	Bacteroidetes	Bacteroidia	Bacteroides thetaiotaomicron	B.t.I1	Y
CL1A	21069184	150004670	YP_001299414.1	RT_G2_intron-GIIM	Group II Intron	551	Bacteroidetes/Chlorobi group	Bacteroidetes	Bacteroidia	Bacteroides vulgatus ATCC 8482	B.vu.I1	Y
CL1A	87116550	390422564	AFL77070.1	RT_G2_intron-GIIM	Group II Intron	553	Bacteroidetes/Chlorobi group	Bacteroidetes	Bacteroidia	Alistipes finegoldii DSM 17242	Al.sh.I2
CL1A	21163595	163855365	YP_001629663.1	RT_G2_intron-GIIM-HNHc	Group II Intron	571		Proteobacteria	Betaproteobacteria	Bordetella petrii DSM 12804
CL1A	18360503	75994518	YP_325632.1	RT_G2_intron-GIIM-HNHc	Group II Intron	574		Proteobacteria	Gammaproteobacteria	Escherichia coli O157:H7 str. EDL933	E.c.I5
CL1A	86738873	392319322	AFM64702.1	RT_G2_intron-GIIM-HNHc	Group II Intron	572		Proteobacteria	Gammaproteobacteria	Pseudomonas aeruginosa DK2
CL1A	48579126	332346701	AEE60032.1	RT_G2_intron-GIIM-HNHc	Group II Intron	566		Proteobacteria	Gammaproteobacteria	Escherichia coli UMNK88
CL1A	21384938	189500294	YP_001959764.1	RT_G2_intron-GIIM	Group II Intron	495	Bacteroidetes/Chlorobi group	Chlorobi	Chlorobia	Chlorobium phaeobacteroides BS1	Ch.ph.I1
CL1A	54183625	334863691	AEH14162.1	RT_G2_intron-GIIM	Group II Intron	490		Proteobacteria	Gammaproteobacteria	Shewanella baltica OS117	Sh.ba.I1
CL1A	35297935	290474505	YP_003467385.1	RT_G2_intron-GIIM	Group II Intron	283		Proteobacteria	Gammaproteobacteria	Xenorhabdus bovienii SS-2004
CL1A	23580956	113970455	YP_734248.1	RT_G2_intron-GIIM	Group II Intron	490		Proteobacteria	Gammaproteobacteria	Shewanella sp. MR4	Sh.sp.I1	Y
CL1A	58933841	315266249	ADT93102.1	RT_G2_intron-GIIM	Group II Intron	504		Proteobacteria	Gammaproteobacteria	Shewanella baltica OS678	Sh.ba.I3
CL1A	189809342	521331093	AGP84397.1	RT_G2_intron-GIIM-HNHc	Group II Intron	523		Proteobacteria	Gammaproteobacteria	Alteromonas macleodii str. 'Ionian Sea U4'
CL1A	115641574	430012393	AGA35145.1	RT_G2_intron-GIIM	Group II Intron	317		Proteobacteria	Gammaproteobacteria	Thioalkalivibrio nitratireducens DSM 14787
CL1A	115626437	384065557	CCG98767.1	RT_G2_intron-GIIM-HNHc	Group II Intron	571	Bacteroidetes/Chlorobi group	Bacteroidetes	Cytophagia	Fibrella aestuarina
CL1A	24029979	42520541	NP_966456.1	RT_G2_intron-GIIM	Group II Intron	515		Proteobacteria	Alphaproteobacteria	Wolbachia endosymbiont of Drosophila melanogaster	Wo.sp.I3	Y
CL1A	54574176	332304790	YP_004432641.1	RT_G2_intron-GIIM	Group II Intron	495		Proteobacteria	Gammaproteobacteria	Glaciecola sp. 4H-3-7+YE-5
CL1A	54795537	336064412	YP_004559271.1	RT_G2_intron-GIIM	Group II Intron	552		Firmicutes	Bacilli	Streptococcus pasteurianus ATCC 43144
CL1A	42436540	307067515	YP_003876481.1	RT_G2_intron-GIIM	Group II Intron	511		Firmicutes	Bacilli	Streptococcus pneumoniae AP200	An.pr.I1
CL1A	184905921	536612843	ERB41253.1	RT_G2_intron-GIIM	Group II Intron	506		Proteobacteria	Gammaproteobacteria	Legionella pneumophila str. 121004
CL1A	161805880	488449913	AGK96615.1	RT_G2_intron-GIIM	Group II Intron	557		Firmicutes	Clostridia	Clostridium pasteurianum BC1
CL1A	19653441	225869340	YP_002745288.1	RT_G2_intron-GIIM-HNHc	Group II Intron	565		Firmicutes	Bacilli	Streptococcus equi subsp. zooepidemicus	S.eq.I1
CL1A	161806116	488450014	AGK96716.1	RT_G2_intron-GIIM	Group II Intron	512		Firmicutes	Clostridia	Clostridium pasteurianum BC1
CL1A	N/A	72396402	AAZ70675.1	RT_G2_intron-GIIM	Group II Intron	416		Euryarchaeota	Methanomicrobia	Methanosarcina barkeri str. Fusaro	M.b.I1
g1	37982255	296169325	ZP_06850953.1	RT_G2_intron-GIIM	Group II Intron	482		Actinobacteria	Actinobacteria	Mycobacterium parascrofulaceum ATCC BAA-614
g1	36510597	336177663	YP_004583038.1	RT_G2_intron-GIIM	Group II Intron	478		Actinobacteria	Actinobacteria	Frankia
g1	29019603	260905481	ZP_05913803.1	RT_G2_intron-GIIM	Group II Intron	477		Actinobacteria	Actinobacteria	Brevibacterium linens BL2
g1	115168014	433298196	AGB24016.1	RT_G2_intron-GIIM	Group II Intron	478		Actinobacteria	Actinobacteria	Mycobacterium smegmatis JS623
g1	N/A	256359381	ACU72878.1	RT_G2_intron-GIIM	Group II Intron	381		Actinobacteria	Actinobacteria	Catenulispora acidiphila DSM 44928	Ca.ac.I2
g1	N/A	110825102	ABH00384.1	RT_G2_intron-GIIM	Group II Intron	464		Actinobacteria	Actinobacteria	Rhodococcus jostii RHA1	Rh.js.I2
g1	45243164	317124020	YP_004098132.1	RT_G2_intron-GIIM	Group II Intron	497		Actinobacteria	Actinobacteria	Intrasporangium calvum DSM 43043
g1	23628578	16263485	NP_436278.1|	RT_G2_intron-GIIM	Group II Intron	505		Proteobacteria	Alphaproteobacteria	Sinorhizobium meliloti	Sr.me.I2	Y
g1	32443874	284005911	YP_003391729.1	RT_G2_intron-GIIM	Group II Intron	507	Bacteroidetes/Chlorobi group	Bacteroidetes	Cytophagia	Spirosoma linguale DSM 74
g1	42684501	310819782	YP_003952140.1	RT_G2_intron-GIIM	Group II Intron	548		Proteobacteria	Deltaproteobacteria	Stigmatella aurantiaca DW4/3-1 (Prj:54333)
Unclassified	23213614	111024811	YP_707231.1|	RT_G2_intron-GIIM	Group II Intron	459		Actinobacteria	Actinobacteria	Rhodococcus sp. RHA1 plasmid pRHL1	Rh.sp.I1	Y
Unclassified	115244729	432162589	CCK59969.1	RT_G2_intron	Group II Intron	181		Actinobacteria	Actinobacteria	Mycobacterium canettii CIPT 140070010
Unclassified	18182659	120403203	YP_953032.1	RT_G2_intron-GIIM	Group II Intron	501		Actinobacteria	Actinobacteria	Mycobacterium vanbaalenii PYR-1	My.va.I1	Y
g3	37972955	296163794	ZP_06846488.1	RT_G2_intron-GIIM	Group II Intron	427		Proteobacteria	Betaproteobacteria	Burkholderia sp. Ch1-1
g3	21600008	71906329	YP_283916.1|	RT_G2_intron-GIIM	Group II Intron	429		Proteobacteria	Betaproteobacteria	Dechloromonas aromatica RCB	D.a.I1	Y
g3	N/A	344200432	YP_004784758.1	RT_G2_intron-GIIM	Group II Intron	441		Proteobacteria	Gammaproteobacteria	Acidithiobacillus ferrivorans SS3
g3	61012725	354961371	BAL14050.1	RT_G2_intron-GIIM	Group II Intron	442		Proteobacteria	Alphaproteobacteria	Bradyrhizobium japonicum USDA 6
g3	115293161	440040704	AGB73416.1	RT_G2_intron-GIIM	Group II Intron	442		Proteobacteria	Alphaproteobacteria	Rhizobium tropici CIAT 899
g3	22686089	92109307	YP_571595.1	RT_G2_intron-GIIM	Group II Intron	440		Proteobacteria	Alphaproteobacteria	Nitrobacter hamburgensis X14	Ni.ha.I1	Y
g3	61010965	354960451	BAL13130.1	RT_G2_intron-GIIM	Group II Intron	393		Proteobacteria	Alphaproteobacteria	Bradyrhizobium japonicum USDA 6
g4	46944672	322417944	YP_004197167.1	RT_G2_intron-GIIM	Group II Intron	445		Proteobacteria	Deltaproteobacteria	Geobacter sp. M18
g4	N/A	77545946	ABA89508.1	RT_G2_intron-GIIM	Group II Intron	446		Proteobacteria	Deltaproteobacteria	Pelobacter carbinolicus DSM 2380	Pe.ca.I3
g4	N/A	350554847	ZP_08923874.1	RT_G2_intron-GIIM	Group II Intron	478		Proteobacteria	Gammaproteobacteria	Thiocystis violascens DSM 198
g4	N/A	345870111	ZP_08822065.1	RT_G2_intron-GIIM	Group II Intron	444		Proteobacteria	Gammaproteobacteria	Thiorhodococcus drewsii AZ1
Unclassified	N/A	91204437	CAJ70937.1	RT_G2_intron-GIIM	Group II Intron	432		Planctomycetes	Planctomycetia	Candidatus Kuenenia stuttgartiensis	c-Ku.st.I1	Y
g2	21720459	258515071	YP_003191293.1	RT_G2_intron-GIIM	Group II Intron	434		Firmicutes	Clostridia	Desulfotomaculum acetoxidans DSM 771
g2	N/A	190356999	CAQ54388.1	RT_G2_intron-GIIM	Group II Intron	447		Proteobacteria	Alphaproteobacteria	Wolbachia endosymbiont of Culex quinquefasciatus Pel	W.e.I5
g2	N/A	117609033	ABK44488.1	RT_G2_intron-GIIM	Group II Intron	435		Proteobacteria	Alphaproteobacteria	Magnetococcus sp. MC-1	Ma.sp.I2
g2	42136737	302392022	YP_003827842.1	RT_G2_intron-GIIM	Group II Intron	430		Firmicutes	Clostridia	Acetohalobium arabaticum DSM 5501
g2	N/A	87133431	ABD24341.1	RT_G2_intron-GIIM	Group II Intron	443		Firmicutes	Bacilli	Bacillus thuringiensis	B.th.I3	Y
g2	58553039	339323151	YP_004682045.1	RT_G2_intron-GIIM	Group II Intron	435		Proteobacteria	Betaproteobacteria	Cupriavidus necator N-1
g2	N/A	161165479	CAN96784.1	RT_G2_intron-GIIM	Group II Intron	435		Firmicutes	Clostridia	Sorangium cellulosum 'So ce 56'	Sg.ce.I1
g2	N/A	108464596	ABF89781.1	RT_G2_intron-GIIM	Group II Intron	436		Proteobacteria	Deltaproteobacteria	Myxococcus xanthus DK 1622	Mx.xa.I1
g5	N/A	116224834	ABJ83543.1	RT_G2_intron-GIIM	Group II Intron	435	Fibrobacteres/Acidobacteria group	Acidobacteria	Solibacteres	Solibacter usitatus Ellin6076	So.us.I2
g5	N/A	146396860	ABQ25493.1	RT_G2_intron-GIIM	Group II Intron	522		Proteobacteria	Deltaproteobacteria	Geobacter uraniireducens Rf4	Ge.ur.I1
g5	22912257	147678747	YP_001212962.1	RT_G2_intron-GIIM	Group II Intron	428		Firmicutes	Clostridia	Pelotomaculum thermopropionicum SI	Pe.th.I2	Y
Unclassified	42840809	295092537	CBK78644.1	RT_G2_intron-GIIM	Group II Intron	434		Firmicutes	Clostridia	Clostridium cf. saccharolyticum K10
Unclassified	N/A	52548475	AAU82324.1	RT_G2_intron-GIIM	Group II Intron	430		Archaea; environmental samples		uncultured_archaeon GZfos14BS	UA.I4	Y
Unclassified	61054282	374296040	YP_005046231.1	RT_G2_intron-GIIM	Group II Intron	432		Firmicutes	Clostridia	Clostridium clariflavum DSM 19732
Unclassified	19627944	22533588	AAM99468.1	RT_G2_intron-GIIM	Group II Intron	439		Firmicutes	Bacilli	Streptococcus agalactiae 2603V/R	S.ag.I2
Unclassified	115613588	409022927	AFV04957.1	RT_G2_intron-GIIM	Group II Intron	429		Firmicutes	Clostridia	Dehalobacter sp. CF
D	23621411	150396441	YP_001326908.1	RT_G2_intron-GIIM	Group II Intron	419		Proteobacteria	Alphaproteobacteria	Sinorhizobium medicae WSM419	Sr.md.I1
D	115293251	440040936	AGB73648.1	RT_G2_intron-GIIM	Group II Intron	416		Proteobacteria	Alphaproteobacteria	Rhizobium tropici CIAT 899
D	N/A	433610847	YP_007194308	RT_G2_intron-GIIM	Group II Intron	419		Proteobacteria	Alphaproteobacteria	Sinorhizobium meliloti GR4	D171
D	N/A	4582733	Y11597.2	RT_G2_intron-GIIM	Group II Intron	419		Proteobacteria	Alphaproteobacteria	Sinorhizobium meliloti	Sr.me.I1
D	46682538	323139881	ZP_08074908	RT_G2_intron-GIIM	Group II Intron	417		Proteobacteria	Alphaproteobacteria	Methylocystis sp. ATCC 49242	D216
D	99817051	255929925	ACU42659.1	RT_G2_intron-GIIM	Group II Intron	439		Proteobacteria	Gammaproteobacteria	Vibrio vulnificus ATCC 27562 CI	Vi.vu.I1
D	18227254	170020209	YP_001725163.1	RT_G2_intron-GIIM	Group II Intron	405		Proteobacteria	Gammaproteobacteria	Escherichia coliATCC8739	E.c.I9
D	21698152	258404757	YP_003197499.1	RT_G2_intron-GIIM	Group II Intron	441		Proteobacteria	Deltaproteobacteria	Desulfohalobium retbaense DSM 5692	Dh.re.I1
D	87202399	351718182	CCE23849.1	RT_G2_intron-GIIM	Group II Intron	416		Proteobacteria	Gammaproteobacteria	Methylomicrobium alcaliphilum
D	18439678	218703488	YP_002411007.1	RT_G2_intron-GIIM	Group II Intron	416		Proteobacteria	Gammaproteobacteria	Escherichia coli	E.c.I2
D	23549090	146291383	YP_001181807.1	RT_G2_intron-GIIM	Group II Intron	354		Proteobacteria	Gammaproteobacteria	Shewanella putrefaciens CN-32		Y
D	22310221	148359921	YP_001251128.1	RT_G2_intron-GIIM	Group II Intron	415		Proteobacteria	Gammaproteobacteria	Legionella pneumophila str. Corby	Le.pn.I3	Y
D	108024353	395129242	CCD07470.1	RT_G2_intron-GIIM	Group II Intron	414		Proteobacteria	Gammaproteobacteria	Legionella pneumophila subsp. pneumophila
D	N/A	268323463	CBH37051.1	RT_G2_intron-GIIM	Group II Intron	401		Archaea; environmental samples		Uncultured archaeon ANME-1	UA.I10
D	61457293	361055511	AEW07027.1	RT_G2_intron-GIIM	Group II Intron	414		Firmicutes	Clostridia	Sulfobacillus acidophilus DSM 10332
D	N/A	20093406	NP_619481.1	RT_G2_intron-GIIM	Group II Intron	415		Euryarchaeota	Methanomicrobia	Methanosarcina acetivorans str. C2A	M.a.I5-3	Y
D	21725011	258517105	YP_003193327.1	RT_G2_intron-GIIM	Group II Intron	415		Firmicutes	Clostridia	Desulfotomaculum acetoxidans DSM 771
D	N/A	224369727	YP_002603891.1	RT_G2_intron(f)-GIIM	Group II Intron	217		Proteobacteria	Deltaproteobacteria	Desulfobacterium autotrophicum	D141
D	61052576	374295305	YP_005045496.1	RT_G2_intron-GIIM	Group II Intron	414		Firmicutes	Clostridia	Clostridium clariflavum DSM 19732
D	161812148	488452750	AGK99452.1	RT_G2_intron-GIIM	Group II Intron	414		Firmicutes	Clostridia	Clostridium pasteurianum BC
D	43055631	309389429	ADO77309.1	RT_G2_intron-GIIM	Group II Intron	415		Firmicutes	Clostridia	Halanaerobium praevalens DSM 2228	D143
D	35260039	150388458	YP_001318507.1	RT_G2_intron-GIIM	Group II Intron	412		Firmicutes	Clostridia	Alkaliphilus metalliredigens QYMF ctg398	Al.me.I4	Y
D	38343866	75758415	ZP_00738538.1	RT_G2_intron-GIIM	Group II Intron	420		Firmicutes	Bacilli	Bacillus thurigiensis serovar israelensis ATCC 35646	D131	Y
D	29803804	253578763	ZP_04856034.1	RT_G2_intron-GIIM	Group II Intron	418		Firmicutes	Clostridia	Ruminococcus sp. 5_1_39B_FAA	D153
D	42837854	295091332	CBK77439.1	RT_G2_intron-GIIM	Group II Intron	324		Firmicutes	Clostridia	Clostridium cf. saccharolyticum K10
D	161812455	488453087	AGK99593.1	RT_G2_intron-GIIM	Group II Intron	415		Firmicutes	Clostridia	Clostridium pasteurianum BC1
D	31950463	288561530	YP_003428936.1	RT_G2_intron-GIIM	Group II Intron	414		Firmicutes	Bacilli	Bacillus pseudofirmus OF4	D152
D	N/A	8575575	N/A	RT_G2_intron-GIIM	Group II Intron	418		Proteobacteria	Betaproteobacteria	Ralstonia eutropha	R.e.I1
D	86705594	388557967	AFK67108.1	RT_G2_intron-GIIM	Group II Intron	417		Proteobacteria	Gammaproteobacteria	Pseudomonas putida ND6
D	186786189	519313540	EPN74423.1	RT_G2_intron-GIIM	Group II Intron	422		Proteobacteria	Gammaproteobacteria	Pseudomonas syringae pv. actinidiae ICMP 18801
D	22901256	194335566	YP_002017360.1	RT_G2_intron-GIIM	Group II Intron	413	Bacteroidetes/Chlorobi group	Chlorobi	Chlorobia	Pelodictyon phaeoclathratiforme	Pe.ph.I1
D	21391151	119357287	YP_911931.1	RT_G2_intron-GIIM	Group II Intron	418	Bacteroidetes/Chlorobi group	Chlorobi	Chlorobia	Chlorobium phaeobacteroides DSM 266	D115	Y
D	23044148	194334899	YP_002016759.1	RT_G2_intron-GIIM	Group II Intron	413	Bacteroidetes/Chlorobi group	Chlorobi	Chlorobia	Prosthecochloris aestuarii DSM 271	Pr.ae.I3
D	58753801	340628532	YP_004746984.1	RT_G2_intron-GIIM	Group II Intron	420		Actinobacteria	Actinobacteria	Mycobacterium canettii CIPT 140010059
D	36511031	289645395	ZP_06477373.1	RT_G2_intron-GIIM	Group II Intron	421		Actinobacteria	Actinobacteria	Frankia (symbiont of Datiscaglomerata)	D154
D	162142109	485098668	AGK81851.1	RT_G2_intron-GIIM	Group II Intron	419		Actinobacteria	Actinobacteria	Streptomyces fulvissimus DSM 40593
D	35518627	288921607	ZP_06415879.1	RT_G2_intron-GIIM	Group II Intron	417		Actinobacteria	Actinobacteria	Frankia sp. EUN1f	D218
D	N/A	158315213	YP_001507721.1	RT_G2_intron-GIIM	Group II Intron	417		Actinobacteria	Actinobacteria	Frankia sp. EAN1pec	Fr.sp.I5
D	17814033	239946538	ZP_04698293.1	RT_G2_intron-GIIM	Group II Intron	420		Proteobacteria	Alphaproteobacteria	Rickettsia (endosymbiont of Ixodes scapularis)	D155
D	42536598	300689931	YP_003750926.1	RT_G2_intron-GIIM	Group II Intron	412		Proteobacteria	Betaproteobacteria	Ralstonia solanacearum	D172
D	186035780	530709946	EQC00825.1	RT_G2_intron-GIIM	Group II Intron	420		Proteobacteria	Gammaproteobacteria	Photorhabdus temperata subsp. temperata M1021
D	190234795	528172269	AGS27631.1	RT_G2_intron-GIIM	Group II Intron	423		Proteobacteria	Gammaproteobacteria	Salmonella enterica subsp. enterica serovar Newport str. USM
D	20505907	37525084	NP_928428.1	RT_G2_intron-GIIM	Group II Intron	469		Proteobacteria	Gammaproteobacteria	Photorhabdus luminescens subsp. laumondii TTO1	D177	Y
D	23040926	194333471	YP_002015331.1	RT_G2_intron-GIIM	Group II Intron	411	Bacteroidetes/Chlorobi group	Chlorobi	Chlorobia	Prosthecochloris aestuarii DSM 271	Pr.ae.I5
D	115665938	428016451	AFY92545.1	RT_G2_intron-GIIM	Group II Intron	471		Cyanobacteria		Chamaesiphon minutus PCC 6605
D	21187476	27377163	NP_768692.1	RT_G2_intron-GIIM	Group II Intron	414		Proteobacteria	Alphaproteobacteria	Bradyrhizobium japonicum USDA 110	B.j.I1	Y
D	20798978	222082389	YP_002541754.1	RT_G2_intron-GIIM	Group II Intron	419		Proteobacteria	Alphaproteobacteria	Agrobacterium radiobacter K84	Ag.ra.I1
D	N/A	119387264	YP_918298.1	RT_G2_intron-GIIM	Group II Intron	413		Proteobacteria	Alphaproteobacteria	Paracoccus denitrificans	Pa.de.I1
D	24025868	19057062	YP_001974985.1	RT_G2_intron-GIIM	Group II Intron	414		Proteobacteria	Alphaproteobacteria	Wolbachia endosymbiont of culexquinquefasciatusPel	W.e.I4
D	21060171	29348025	NP_811528.1	RT_G2_intron-GIIM	Group II Intron	430	Bacteroidetes/Chlorobi group	Bacteroidetes	Bacteroidia	Bacteroides thetaiotaomicron	B.t.I4	Y
D	22427814	117923963	YP_864580.1	RT_G2_intron-GIIM	Group II Intron	417		Proteobacteria	Alphaproteobacteria	Magnetococcus sp.	Ma.sp.I3	Y
D	18700487	82524440	YP_406035.1	RT_G2_intron-GIIM	Group II Intron	375		Proteobacteria	Gammaproteobacteria	Shigella dysenteriae	Sh.dy.I1	Y
D	18678173	82524709	YP_406270.1	HTH-RT_G2_intron-GIIM	Group II Intron	348		Proteobacteria	Gammaproteobacteria	Shigella boydii Sb227	E.c.I3	Y
D	47225904	326544702	ADZ89922.1	RT_G2_intron-GIIM	Group II Intron	416		Proteobacteria	Gammaproteobacteria	Marinomonas mediterranea MMB-1
D	37237280	295135806	YP_003586482.1	RT_G2_intron-GIIM	Group II Intron	412	Bacteroidetes/Chlorobi group	Bacteroidetes	Flavobacteriia	Zunongwangia profunda SM-A87	Zu.pr.I1
D	42652715	312130111	YP_003997451.1	RT_G2_intron-GIIM	Group II Intron	410	Bacteroidetes/Chlorobi group	Bacteroidetes	Cytophagia	Leadbetterella byssophila DSM 17132	D182
D	37235952	295135148	YP_003585824.1	RT_G2_intron-GIIM	Group II Intron	417	Bacteroidetes/Chlorobi group	Bacteroidetes	Flavobacteriia	Zunongwangia profunda SM-A87	Zu.pr.I2
D	46905862	319951814	YP_004163081.1	RT_G2_intron-GIIM	Group II Intron	417	Bacteroidetes/Chlorobi group	Bacteroidetes	Flavobacteriia	Cellulophaga algicola DSM 14237
D	N/A	18874275	AAL78688.1	RT_G2_intron-GIIM	Group II Intron	386		Proteobacteria	Deltaproteobacteria	Uncultured marine bacterium clone I1	UMB.I1	Y
D	36067632	293397365	ZP_06641622.1	RT_G2_intron-GIIM	Group II Intron	416		Proteobacteria	Gammaproteobacteria	Serratia odorifera DSM 4582	D149
D	21329765	192360286	YP_001983639.1	RT_G2_intron-GIIM	Group II Intron	402		Proteobacteria	Gammaproteobacteria	Cellvibrio japonicus Ueda107	Ce.ja.I1
E	N/A	38259488	CAE51716.1	RT_G2_intron-*	Group II Intron	494		Proteobacteria	Gammaproteobacteria	Serratia marcescens	S.ma.I1
E	19071807	206558493	YP_002229253.1	RT_G2_intron	Group II Intron	510		Proteobacteria	Betaproteobacteria	Burkholderia cenocepacia J2315	Bu.ce.I2
E	21187279	27377026	NP_768555.1	RT_G2_intron-*	Group II Intron	491		Proteobacteria	Alphaproteobacteria	Bradyrhizobium japonicum	Br.j.I2
E	45180964	312602450	YP_004022295.1	RT_G2_intron	Group II Intron	504		Proteobacteria	Betaproteobacteria	Burkholderia rhizoxinica HKI 454
E	21393987	119358394	YP_913038.1	RT_G2_intron-*	Group II Intron	492	Bacteroidetes/Chlorobi group	Chlorobi	Chlorobia	Chlorobium phaeobacteroides DSM 266	Ch.ph.I2	Y
E	21392973	119357993	YP_912637.1	RT_G2_intron	Group II Intron	364	Bacteroidetes/Chlorobi group	Chlorobi	Chlorobia	Chlorobium phaeobacteroides DSM 266		Y
E	N/A	N/A	AY691909.1	RT_G2_intron-*	Group II Intron	465		Bacteria; environmental samples		uncultured bacterium clone HZ25	UB.I1
E	21031153	226944560	YP_002799633.1	RT_G2_intron-*	Group II Intron	489		Proteobacteria	Gammaproteobacteria	Azotobacter vinelandii DJ	A.v.I5
E	21935594	158313215	YP_001505723.1	RT_G2_intron-*	Group II Intron	487		Actinobacteria	Actinobacteria	Frankia sp. EAN1pec	Fr.sp.I4
E	42682369	310818750	YP_003951108.1	POM121-RT_G2_intron	Group II Intron	612		Proteobacteria	Deltaproteobacteria	Stigmatella aurantiaca DW4/3-1 (Prj:54333)
E	21698146	258404755	YP_003197497.1	RT_G2_intron	Group II Intron	603		Proteobacteria	Deltaproteobacteria	Desulfohalobium retbaense DSM 5692
E	N/A	27529035	AJ496462.1	RT_G2_intron-*	Group II Intron	440		Proteobacteria	Alphaproteobacteria	Sinorhizobium meliloti	Sr.me.I4
E	32294365	77359385	YP_338960.1	RT_G2_intron	Group II Intron	299		Proteobacteria	Gammaproteobacteria	Pseudoalteromonas haloplanktis TAC125		Y
E	23677855	162457567	YP_001619934.1	RT_G2_intron	Group II Intron	384		Proteobacteria	Deltaproteobacteria	Sorangium cellulosum So ce56
E	115349385	431828205	AGA89318.1	RT_G2_intron	Group II Intron	441		Proteobacteria	Gammaproteobacteria	Thioflavicoccus mobilis 8321
E	115615774	409023679	AFV05709.1	RT_G2_intron-GIIM	Group II Intron	453		Firmicutes	Clostridia	Dehalobacter sp. CF
E	22641926	83591052	YP_431061.1	RT_G2_intron-*	Group II Intron	411		Firmicutes	Clostridia	Moorella thermoacetica ATCC 39073	Mo.th.I1	Y
E	21720033	258514883	YP_003191105.1	RT_G2_intron	Group II Intron	229		Firmicutes	Clostridia	Desulfotomaculum acetoxidans DSM 771
E	23854966	114565717	YP_752871.1	RT_G2_intron-GIIM	Group II Intron	443		Firmicutes	Clostridia	Syntrophomonas wolfei str. Goettingen	Sy.wo.I1	Y
E	19351580	150018490	YP_001310744.1	RT_G2_intron-GIIM	Group II Intron	(447)304		Firmicutes	Clostridia	Clostridium beijerinckii NCIMB 8052	Cl.be.I2	Y
E	42887769	291523402	CBK81695.1	RT_G2_intron-GIIM	Group II Intron	448		Firmicutes	Clostridia	Coprococcus catus GD/7	Co.ca.I1
E	58517021	322806333	CBZ03901.1	RT_G2_intron	Group II Intron	431		Firmicutes	Clostridia	Clostridium botulinum H04402 065
E	43012882	295103646	CBL01190.1	RT_G2_intron-*	Group II Intron	431		Firmicutes	Clostridia	Faecalibacterium prausnitzii SL3/3	Fa.pr.I2
E	19350566	150018016	YP_001310270.1	RT_G2_intron-*	Group II Intron	433		Firmicutes	Clostridia	Clostridium beijerinckii NCIMB 8052	Cl.be.I3	Y
E	23892118	167039890	YP_001662875.1	RT_G2_intron-*	Group II Intron	427		Firmicutes	Clostridia	Thermoanaerobacter sp. X514	Ta.sp.I2
E	N/A	N/A	N/A	RT_G2_intron-*	Group II Intron	437		Proteobacteria	Alphaproteobacteria	Wolbachia endosymbiont of Drosophila melanogaster	W.e.I2-1
E	24026234	190570780	YP_001975138.1	RT_G2_intron	Group II Intron	433		Proteobacteria	Alphaproteobacteria	Wolbachia endosymbiont of Culex quinquefasciatus Pel
E	N/A	268325252	CBH38840.1	RT_G2_intron-*	Group II Intron	602		Archaea; environmental samples		uncultured archaeon ANME-1	UA.I6
E	N/A	268324655	CBH38243.1	RT_G2_intron-*	Group II Intron	443		Archaea; environmental samples		uncultured archaeon	UA.I7
E	115643628	430010056	AGA32808.1	RT_G2_intron	Group II Intron	422		Proteobacteria	Gammaproteobacteria	Thioalkalivibrio nitratireducens DSM 14787
E	N/A	497524001	WP_009838199.1	RT_G2_intron-*	Group II Intron	429		Proteobacteria	Gammaproteobacteria	Pseudoalteromonas tunicata	Ps.tu.I1
E	115615051	409022920	AFV04950.1	RT_G2_intron-GIIM	Group II Intron	448		Firmicutes	Clostridia	Dehalobacter sp. CF
E	22828908	189184213	YP_001937998.1	RT_G2_intron	Group II Intron	379		Proteobacteria	Alphaproteobacteria	Orientia tsutsugamushi str. Ikeda
E	35290299	289164445	YP_003454583.1	RT_G2_intron-GIIM	Group II Intron	448		Proteobacteria	Gammaproteobacteria	Legionella longbeachae NSW150
E	42464802	300723497	YP_003712802.1	RT_G2_intron	Group II Intron	444		Proteobacteria	Gammaproteobacteria	Xenorhabdus nematophila ATCC 19061
E	20628535	158340400	YP_001521756.1	RT_G2_intron-*	Group II Intron	432		Cyanobacteria		Acaryochloris marina MBIC11017	Ac.ma.I1
E	23659127	162448999	YP_001611366.1	RT_G2_intron	Group II Intron	439		Proteobacteria	Deltaproteobacteria	Sorangium cellulosum So ce56
E	190138491	528181970	AGS25290.1	RT_G2_intron	Group II Intron	431		Proteobacteria	Alphaproteobacteria	Rhizobium etli bv. mimosae str. Mim1
E	58366981	340783805	YP_004750411.1	RT_G2_intron	Group II Intron	219		Proteobacteria	Gammaproteobacteria	Acidithiobacillus caldus SM-1
E	42685679	310820361	YP_003952719.1	RT_G2_intron	Group II Intron	450		Proteobacteria	Deltaproteobacteria	Stigmatella aurantiaca DW4/3-1 (Prj:54333)
E	61290805	361063271	AEW02263.1	RT_G2_intron	Group II Intron	435	Bacteroidetes/Chlorobi group	Bacteroidetes	Sphingobacteriia	Niastella koreensis GR20-10
E	22095829	121997557	YP_001002344.1	RT_G2_intron	Group II Intron	221		Proteobacteria	Gammaproteobacteria	Halorhodospira halophila SL1		Y
C	23852487	116750621	YP_847308.1	RT_G2_intron-GIIM	Group II Intron	467		Proteobacteria	Deltaproteobacteria	Syntrophobacter fumaroxidans	Sy.fu.I1	Y
C	21697130	258404290	YP_003197032.1	RT_G2_intron-GIIM	Group II Intron	466		Proteobacteria	Deltaproteobacteria	Desulfohalobium retbaense DSM 5692	Dh.re.I2
C	20468517	153009001	YP_001370216.1	RT_G2_intron-GIIM	Group II Intron	467		Proteobacteria	Alphaproteobacteria	Ochrobactrum anthropi ATCC 49188	Oc.an.I1
C	22888794	404492947	YP_006717053.1	RT_G2_intron-GIIM	Group II Intron	529		Proteobacteria	Deltaproteobacteria	Pelobacter carbinolicus DSM 2380	Pe.ca.I2
C	22030174	148262266	YP_001228972.1	RT_G2_intron-GIIM	Group II Intron	467		Proteobacteria	Deltaproteobacteria	Geobacter uraniireducens Rf4	Ge.ur.I2
C	22081358	83643002	YP_431437.1	RT_G2_intron-GIIM	Group II Intron	462		Proteobacteria	Gammaproteobacteria	Hahella chejuensis KCTC 2396	Ha.ch.I2	Y
C	N/A	2317798	AAB68949.1	RT_G2_intron-GIIM	Group II Intron	490		Proteobacteria	Gammaproteobacteria	Pseudomonas alcaligenes	P.a.I1	Y
C	190303244	537641759	AGU89152.1	RT_G2_intron-GIIM	Group II Intron	462		Proteobacteria	Gammaproteobacteria	Serratia sp. ATCC 39006
C	190304141	537642171	AGU89564.1	RT_G2_intron-GIIM	Group II Intron	462		Proteobacteria	Gammaproteobacteria	Serratia sp. ATCC 39006
C	21262583	257094730	YP_003168371.1	RT_G2_intron-GIIM	Group II Intron	464		Proteobacteria	Betaproteobacteria	Candidatus Accumulibacter phosphatis clade IIA str. UW-1	c-Ac.ph.I1
C	21533277	188591449	YP_001796048.1	RT_G2_intron-GIIM	Group II Intron	465		Proteobacteria	Betaproteobacteria	Cupriavidus taiwanensis	Cu.ta.I1
C	45186915	312797328	YP_004030250.1	RT_G2_intron-GIIM	Group II Intron	464		Proteobacteria	Betaproteobacteria	Burkholderia rhizoxinica HKI 454
C	54141352	336037217	AEH83147.1	RT_G2_intron-GIIM	Group II Intron	452		Proteobacteria	Alphaproteobacteria	Sinorhizobium meliloti SM11
C	54129720	336031658	AEH77590.1	RT_G2_intron	Group II Intron	292		Proteobacteria	Alphaproteobacteria	Sinorhizobium meliloti SM11
C	19995608	28869368	NP_791987.1	RT_G2_intron-GIIM	Group II Intron	455		Proteobacteria	Gammaproteobacteria	Pseudomonas syringae pv. tomato str. DC3000	P.s.I1	Y
C	N/A	22986774	ZP_00031864.1	RT_G2_intron-GIIM	Group II Intron	455		Proteobacteria	Betaproteobacteria	Burkholderia fungorum Bcep_271	Bu.f.I1
C	31925696	288942657	YP_003444897.1	RT_G2_intron-GIIM	Group II Intron	453		Proteobacteria	Gammaproteobacteria	Allochromatium vinosum DSM 180	Al.vi.I1
C	161737930	482529779	AGK12906.1	RT_G2_intron	Group II Intron	286		Proteobacteria	Gammaproteobacteria	Azotobacter vinelandii CA
C	23651005	85059188	YP_454890.1	RT_G2_intron	Group II Intron	282		Proteobacteria	Gammaproteobacteria	Sodalis glossinidius str. 'morsitans'		Y
C	N/A	46321729	ZP_00222104.1	RT_G2_intron-GIIM	Group II Intron	326		Proteobacteria	Betaproteobacteria	Burkholderia cepacia R1808 Bucepa_16	Bu.cp.I1
C	22964000	91791198	YP_552148.1	RT_G2_intron-GIIM	Group II Intron	456		Proteobacteria	Betaproteobacteria	Polaromonas sp. JS666
C	190413778	537385938	AGU50311.1	RT_G2_intron-GIIM	Group II Intron	457		Proteobacteria	Betaproteobacteria	Variovorax paradoxus B4
C	21803083	251791067	YP_003005788.1	RT_G2_intron-GIIM	Group II Intron	423		Proteobacteria	Gammaproteobacteria	Dickeya zeae Ech1591	Di.ze.I1
C	180719125	534984683	EQR32981.1	RT_G2_intron-GIIM	Group II Intron	270		Proteobacteria	Gammaproteobacteria	Escherichia coli HVH 121 (4-6877826)
C	19311659	134288539	YP_001110702.1	RT_G2_intron-GIIM	Group II Intron	456		Proteobacteria	Betaproteobacteria	Burkholderia vietnamiensis G4 plasmid pBVIE01	Bu.vi.I2	Y
C	32018050	116626670	YP_828826.1	RT_G2_intron-GIIM	Group II Intron	462	Fibrobacteres/Acidobacteria group	Acidobacteria	Solibacteres	Candidatus Solibacter usitatus Ellin6076	So.us.I3
C	21213759	148257764	YP_001242349.1	RT_G2_intron-GIIM	Group II Intron	455		Proteobacteria	Alphaproteobacteria	Bradyrhizobium sp. BTAi1	Br.sp.I1	Y
C	61457273	361055504	AEW07020.1	RT_G2_intron-GIIM	Group II Intron	470		Firmicutes	Clostridia	Sulfobacillus acidophilus DSM 10332	S.th.I1
C	61455293	361054591	AEW06108.1	RT_G2_intron-GIIM	Group II Intron	437		Firmicutes	Clostridia	Sulfobacillus acidophilus DSM 10332
C	22104403	167628167	YP_001678666.1	RT_G2_intron-GIIM	Group II Intron	475		Firmicutes	Clostridia	Heliobacterium modesticaldum Ice1	Hl.mo.I1
C	20880100	260892209	YP_003238306.1	RT_G2_intron-GIIM	Group II Intron	446		Firmicutes	Clostridia	Ammonifex degensii KC4	Am.de.I1
C	124876795	445208287	AGE23752.1	RT_G2_intron-GIIM	Group II Intron	216		Firmicutes	Bacilli	Geobacillus sp. GHH01
C	45221880	319765470	YP_004130971.1	RT_G2_intron-GIIM	Group II Intron	420		Firmicutes	Bacilli	Geobacillus sp. Y412MC52
C	54384448	336301587	AEI44690.1	RT_G2_intron-GIIM	Group II Intron	463		Firmicutes	Bacilli	Paenibacillus mucilaginosus KNP414
C	23779912	51892032	YP_074723.1	RT_G2_intron-GIIM	Group II Intron	429		Firmicutes	Clostridia	Symbiobacterium thermophilum IAM 14863	S.th.I1	Y
C	42167991	308176478	YP_003915884.1	RT_G2_intron-GIIM	Group II Intron	445		Actinobacteria	Actinobacteria	Arthrobacter arilaitensis Re117
C	32041467	15896751	NP_350100.1	RT_G2_intron-GIIM	Group II Intron	470		Firmicutes	Clostridia	Clostridium acetobutylicum	C.a.I1	Y
C	42639654	312142921	YP_003994367.1	RT_G2_intron-GIIM	Group II Intron	471		Firmicutes	Clostridia	Halanaerobium hydrogeniformans
C	32495095	289577343	YP_003475970.1	RT_G2_intron-GIIM	Group II Intron	470		Firmicutes	Clostridia	Thermoanaerobacter italicus Ab9	Ta.it.I1
C	124770602	451783415	AGF54383.1	RT_G2_intron-GIIM	Group II Intron	471		Firmicutes	Clostridia	Clostridium saccharoperbutylacetonicum N1-4(HMT)
C	102051933	405106679	CCK80176.1	RT_G2_intron-GIIM	Group II Intron	446		Proteobacteria	Deltaproteobacteria	Desulfobacula toluolica Tol2
C	102053344	405107290	CCK80787.1	RT_G2_intron-GIIM	Group II Intron	301		Proteobacteria	Deltaproteobacteria	Desulfobacula toluolica Tol2
C	22796498	23100170	NP_693637.1	RT_G2_intron-GIIM	Group II Intron	419		Firmicutes	Bacilli	Oceanobacillus iheyensis	O.i.I1	Y
C	21969758	239826036	YP_002948660.1	RT_G2_intron-GIIM	Group II Intron	419		Firmicutes	Bacilli	Geobacillus sp. WCH70	Gb.sp.I2
C	18936904	15612602	NP_240905.1	RT_G2_intron-GIIM	Group II Intron	418		Firmicutes	Bacilli	Bacillus halodurans C-125	B.h.I1	Y
C	102073184	407726179	BAM46177.1	RT_G2_intron	Group II Intron	302		Firmicutes	Bacilli	Amphibacillus xylanus NBRC 15112
C	20956876	212640272	YP_002316792.1	RT_G2_intron-GIIM	Group II Intron	418		Proteobacteria	Gammaproteobacteria	Anoxybacillus flavithermus WK1
C	N/A	89088303	EAR67413.1	RT_G2_intron-GIIM	Group II Intron	418		Firmicutes	Bacilli	Bacillus sp. NRRL B-14911	B.sp.I1
C	20127583	156972691	YP_001443598.1	RT_G2_intron-GIIM	Group II Intron	437		Proteobacteria	Gammaproteobacteria	Vibrio harveyi ATCC BAA-1116	Vi.ha.I3
C	31921407	288940568	YP_003442808.1	RT_G2_intron-GIIM	Group II Intron	451		Proteobacteria	Gammaproteobacteria	Allochromatium vinosum DSM 180	Al.vi.I2
C	115641687	430011214	AGA33966.1	RT_G2_intron-GIIM	Group II Intron	251		Proteobacteria	Gammaproteobacteria	Thioalkalivibrio nitratireducens DSM 14787
C	21259697	257093408	YP_003167049.1	RT_G2_intron-GIIM	Group II Intron	453		Proteobacteria	Betaproteobacteria	Candidatus Accumulibacter phosphatis clade IIA str. UW-1	c-Ac-ph.I2
C	22715762	30250038	NP_842108.1	RT_G2_intron-GIIM	Group II Intron	436		Proteobacteria	Betaproteobacteria	Nitrosomonas europaea	N.e.I1-1	Y
C	22024692	39996058	NP_952009.1	RT_G2_intron-GIIM	Group II Intron	434		Proteobacteria	Deltaproteobacteria	Geobacter sulfurreducens	Ge.s.I1	Y
C	124817422	451907180	AGF78774.1	RT_G2_intron-GIIM	Group II Intron	449		Proteobacteria	Deltaproteobacteria	Desulfocapsa sulfexigens DSM 10523
C	38166048	297570371	YP_003691715.1	RT_G2_intron-GIIM	Group II Intron	508		Proteobacteria	Deltaproteobacteria	Desulfurivibrio alkaliphilus AHT2
C	N/A	14017426	AAK50439.1	RT_G2_intron-GIIM	Group II Intron	443		Proteobacteria	Gammaproteobacteria	Pseudomonas aeruginosa isolate YMC704	P.ae.I1	Y
C	22934106	54308818	YP_129838.1	RT_G2_intron-GIIM	Group II Intron	278		Proteobacteria	Gammaproteobacteria	Photobacterium profundum SS9		Y
C	37182587	126174067	YP_001050216.1	RT_G2_intron-GIIM	Group II Intron	448		Proteobacteria	Gammaproteobacteria	Shewanella baltica OS155	Sh.ba.I2	Y
C	N/A	54399801	AAV34200.1	RT_G2_intron-GIIM	Group II Intron	451		Proteobacteria	Gammaproteobacteria	Escherichia coli strain 2003-10-702	E.c.I7	Y
C	42345729	304311035	YP_003810633.1	RT_G2_intron-GIIM	Group II Intron	429		Proteobacteria	Gammaproteobacteria	gamma proteobacterium HdN1
C	N/A	14518322	NP_116805.1	RT_G2_intron-GIIM	Group II Intron	462	Bacteroidetes/Chlorobi group	Bacteroidetes	Cytophagia	Microscilla sp. PRE1	M.sp.I1	Y
C	115236219	430787157	AGA77286.1	RT_G2_intron-GIIM	Group II Intron	482	Bacteroidetes/Chlorobi group	Bacteroidetes	Cytophagia	Echinicola vietnamensis DSM 17526
C	186998609	519219462	EPN01905.1	RT_G2_intron-GIIM	Group II Intron	336		Proteobacteria	Gammaproteobacteria	Pseudomonas syringae pv. actinidiae ICMP 19102
C	42649895	312128829	YP_003996169.1	RT_G2_intron-GIIM	Group II Intron	482	Bacteroidetes/Chlorobi group	Bacteroidetes	Cytophagia	Leadbetterella byssophila DSM 17132
C	61290801	361063270	AEW02262.1	RT_G2_intron-GIIM	Group II Intron	422	Bacteroidetes/Chlorobi group	Bacteroidetes	Sphingobacteriia	Niastella koreensis GR20-10
C	46912205	319954788	YP_004166055.1	RT_G2_intron-GIIM	Group II Intron	436	Bacteroidetes/Chlorobi group	Bacteroidetes	Flavobacteriia	Cellulophaga algicola DSM 14237
C	87132848	N/A	N/A	RT_G2_intron-GIIM	Group II Intron	206 (Patric)	Bacteroidetes/Chlorobi group	Bacteroidetes	Cytophagia	Belliella baltica DSM 15883
C	54567245	332290771	YP_004429380.1	RT_G2_intron-GIIM	Group II Intron	405	Bacteroidetes/Chlorobi group	Bacteroidetes	Flavobacteriia	Krokinobacter sp. 4H-3-7-5
C	46881331	325299660	YP_004259577.1	RT_G2_intron-GIIM	Group II Intron	445	Bacteroidetes/Chlorobi group	Bacteroidetes	Bacteroidia	Bacteroides salanitronis DSM 18170
C	43183350	291550489	CBL26751.1	RT_G2_intron-GIIM	Group II Intron	470		Firmicutes	Clostridia	Ruminococcus torques L2-14	Ru.to.I2
C	42783608	295115222	CBL36069.1	RT_G2_intron	Group II Intron	269		Firmicutes	Clostridia	butyrate-producing bacterium SM4/1
C	22668882	188584784	YP_001916329.1	RT_G2_intron-GIIM	Group II Intron	475		Firmicutes	Clostridia	Natranaerobius thermophilus JW/NM-WN-LF	Na.th.I2
C	21678354	89897320	YP_520807.1	RT_G2_intron-GIIM	Group II Intron	471		Firmicutes	Clostridia	Desulfitobacterium hafniense Y51	D.h.I4	Y
C	21060173	29348027	NP_811530.1	RT_G2_intron-GIIM	Group II Intron	468	Bacteroidetes/Chlorobi group	Bacteroidetes	Bacteroidia	Bacteroides thetaiotaomicron	B.t.I3	Y
C	21902031	146301469	YP_001196060.1	RT_G2_intron-GIIM	Group II Intron	472	Bacteroidetes/Chlorobi group	Bacteroidetes	Flavobacteriia	Flavobacterium johnsoniae UW101	Fl.jo.I1	Y
C	47240589	326551383	ADZ79768.1	RT_G2_intron-GIIM	Group II Intron	400	Bacteroidetes/Chlorobi group	Bacteroidetes	Sphingobacteriia	Sphingobacterium sp. 21
C	N/A	13548646	CAC35989.1	RT_G2_intron-GIIM	Group II Intron	436		Firmicutes	Bacilli	Streptococcus agalactiae	S.ag.I1	Y
C	61433042	N/A	N/A	RT_G2_intron	Group II Intron	81 (Patric)		Firmicutes	Bacilli	Streptococcus macedonicus ACA-DC 198
C	54587919	332299619	YP_004441540.1	RT_G2_intron-GIIM	Group II Intron	426	Bacteroidetes/Chlorobi group	Bacteroidetes	Bacteroidia	Porphyromonas asaccharolytica DSM 20707
C	42987381	291526704	CBK92290.1	RT_G2_intron-GIIM	Group II Intron	427		Firmicutes	Clostridia	Eubacterium rectale M104/1	Eu.re.I2
C	102075684	407727361	BAM47359.1	RT_G2_intron-GIIM	Group II Intron	427		Firmicutes	Bacilli	Amphibacillus xylanus NBRC 15112
C	201988153	558577253	AHA69388.1	RT_G2_intron-GIIM	Group II Intron	424		Firmicutes	Bacilli	Bacillus thuringiensis YBT-1518
C	N/A	183224087	BAG24604.1	RT_G2_intron-GIIM	Group II Intron	447		Firmicutes	Bacilli	Lactobacillus reuteri JCM 1112	La.re.I1
C	43088904	300213981	ADJ78397.1	RT_G2_intron-GIIM	Group II Intron	461		Firmicutes	Bacilli	Lactobacillus salivarius CECT 5713
C	87094488	N/A	N/A	RT_G2_intron	Group II Intron	325 (Patric)		Firmicutes	Bacilli	Lactobacillus pentosus KCA1
C	115615696	409022374	AFV04404.1	RT_G2_intron-GIIM	Group II Intron	465		Firmicutes	Clostridia	Dehalobacter sp. CF
C	86663631	385196244	CCG15867.1	RT_G2_intron-GIIM	Group II Intron	431		Firmicutes	Bacilli	Staphylococcus aureus subsp. aureus HO 5096 0412
C	45364599	319891993	YP_004148868.1	RT_G2_intron	Group II Intron	298		Firmicutes	Bacilli	Staphylococcus pseudintermedius HKU10-03
C	38119357	297582485	YP_003698265.1	RT_G2_intron-GIIM	Group II Intron	422		Firmicutes	Bacilli	Bacillus selenitireducens MLS10
C	45159896	317128682	YP_004094964.1	RT_G2_intron-GIIM	Group II Intron	464		Firmicutes	Bacilli	Bacillus cellulosilyticus DSM 2522
C	54139251	336036154	AEH82085.1	RT_G2_intron-GIIM	Group II Intron	490		Proteobacteria	Alphaproteobacteria	Sinorhizobium meliloti SM11	Sr.me.I5
C	54204419	329668029	AEB93977.1	RT_G2_intron-GIIM	Group II Intron	431		Firmicutes	Bacilli	Lactobacillus johnsonii DPC 6026
B	101938694	407386578	AFU17075.1	RT_G2_intron- -HNHc	Group II Intron	613		Firmicutes	Bacilli	Bacillus thuringiensis MC28
B	47119490	323481036	ADX80475.1	RT_G2_intron	Group II Intron	385		Firmicutes	Bacilli	Enterococcus faecalis 62
B	87137209	384072113	CCG43603.1	RT_G2_intron- -HNHc	Group II Intron	615		Firmicutes	Bacilli	Halobacillus halophilus DSM 2266
B	190447919	530820002	EQC78961.1	RT_G2_intron- -HNHc	Group II Intron	597		Firmicutes	Bacilli	Enterococcus sp. HSIEG1
B	18848241	218848300	YP_002454900.1	RT_G2_intron- -HNHc	Group II Intron	599		Firmicutes	Bacilli	Bacillus cereus AH820	B.c.I11
B	31950635	288561618	YP_003429024.1	RT_G2_intron- -HNHc	Group II Intron	598		Firmicutes	Bacilli	Bacillus pseudofirmus OF4	N.pf.I2
B	202109853	558610787	BAO08591.1	RT_G2_intron- -HNHc	Group II Intron	602		Firmicutes	Bacilli	Enterococcus mundtii QU 25
B	22412306	169825529	YP_001695704.1	RT_G2_intron- -HNHc	Group II Intron	601		Firmicutes	Bacilli	Lysinibacillus sphaericus C3-41	Ly.sc.I1
B	18825078	217956807	YP_002335901.1	RT_G2_intron- -HNHc	Group II Intron	610		Firmicutes	Bacilli	Bacillus cereus AH187	B.c.I10
B	201989473	558577840	AHA69975.1	RT_G2_intron	Group II Intron	608		Firmicutes	Bacilli	Bacillus thuringiensis YBT-1518
B	67659680	383329169	YP_005355053.1	RT_G2_intron	Group II Intron	608		Firmicutes	Bacilli	Enterococcus faecium Aus0004	E.fm.I2
B	N/A	5360569	BAA82060.1	RT_G2_intron-* -HNHc	Group II Intron	588		Firmicutes	Bacilli	Bacillus megaterium	B.me.I1	Y
B	54454697	331270924	YP_004385635.1	RT_G2_intron	Group II Intron	558		Firmicutes	Clostridia	Clostridium botulinum BKT015925
B	101939315	407386871	AFU17367.1	RT_G2_intron- -HNHc	Group II Intron	598		Firmicutes	Bacilli	Bacillus thuringiensis MC28
B	115616442	409023233	AFV05263.1	RT_G2_intron- -HNHc	Group II Intron	603		Firmicutes	Clostridia	Dehalobacter sp. CF
B	N/A	1418412	X98606.1	RT_G2_intron-* -HNHc	Group II Intron	609		Firmicutes	Clostridia	Clostridium difficile	C.d.I1
B	19462591	153953220	YP_001393985.1	RT_G2_intron- -HNHc	Group II Intron	606		Firmicutes	Clostridia	Clostridium kluyveri DSM 555	C.kl.I1
B	38137486	296506441	YP_003667675.1	RT_G2_intron- -HNHc	Group II Intron	626		Firmicutes	Bacilli	Bacillus thuringiensis BMB171
B	115343359	433669366	AGB40181.1	RT_G2_intron- -HNHc	Group II Intron	614		Firmicutes	Clostridia	Halobacteroides halobius DSM 5150
B	115343005	433669539	AGB40354.1	RT_G2_intron- -HNHc	Group II Intron	613		Firmicutes	Clostridia	Halobacteroides halobius DSM 5150
B	19408375	229587545	YP_002860583.1	RT_G2_intron- -HNHc	Group II Intron	626		Firmicutes	Clostridia	Clostridium botulinum Ba4 str. 657	C.bo.I1
B	18820991	225865798	YP_002751176.1	RT_G2_intron- -HNHc	Group II Intron	604		Firmicutes	Bacilli	Bacillus cereus 03BB102	B.th.I9
B	58992730	338846784	AEJ24996.1	RT_G2_intron	Group II Intron	636		Firmicutes	Bacilli	Streptococcus equi subsp. zooepidemicus ATCC 35246
B	21854915	29376827	NP_815981.1	RT_G2_intron-* -HNHc	Group II Intron	628		Firmicutes	Bacilli	Enterococcus faecalis	E.f.I3	Y
B	190355818	537636430	AGU83700.1	RT_G2_intron- -HNHc	Group II Intron	622		Firmicutes	Bacilli	Streptococcus anginosus C238
B	19436501	220930127	YP_002507036.1	RT_G2_intron- -HNHc	Group II Intron	618		Firmicutes	Clostridia	Clostridium cellulolyticum H10	C.ce.I1
B	202104716	558608252	BAO06057.1	RT_G2_intron- -HNHc	Group II Intron	620		Firmicutes	Bacilli	Enterococcus mundtii QU 25
B	N/A	68196082	EAN10513.1	RT_G2_intron-* -HNHc	Group II Intron	636		Firmicutes	Bacilli	Enterococcus faecium	E.fm.I1
B	42996817	291530970	CBK96555.1	RT_G2_intron- -HNHc	Group II Intron	657		Firmicutes	Clostridia	Eubacterium siraeum 70/3	Eu.si.I1
B	202064373	554510093	AGY82459.1	RT_G2_intron- -HNHc	Group II Intron	633		Firmicutes	Bacilli	Carnobacterium sp. WN1359
B	24661879	21392722	NP_652801.1	RT_G2_intron-* -HNHc	Group II Intron	643		Firmicutes	Bacilli	Bacillus anthracis	B.a.I2	Y
B	18859935	44004373	NP_982041.1	RT_G2_intron- -HNHc	Group II Intron	627		Firmicutes	Bacilli	Bacillus cereus ATCC 10987	B.c.I4	Y
B	N/A	283481168	CAZ67080.1	RT_G2_intron-* -HNHc	Group II Intron	628		Firmicutes	Bacilli	Enterococcus faecium	E.fm.I3
B	21963858	56379673	YP_147149.1	RT_G2_intron-* -HNHc	Group II Intron	493		Firmicutes	Bacilli	Geobacillus kaustophilus HTA426	G.k.I1
B	31950695	288561651	YP_003429057.1	RT_G2_intron- -HNHc	Group II Intron	624		Firmicutes	Bacilli	Bacillus pseudofirmus OF4	B.pf.I1
B	61450525	361052436	AEW03953.1	RT_G2_intron- -HNHc	Group II Intron	631		Firmicutes	Clostridia	Sulfobacillus acidophilus DSM 10332
B	18860031	44004428	NP_982096.1	RT_G2_intron-* -*	Group II Intron	632		Firmicutes	Bacilli	Bacillus cereus ATCC 10987	B.c.I5	Y
B	202001215	558584080	AHA75626.1	RT_G2_intron- -HNHc	Group II Intron	629		Firmicutes	Bacilli	Bacillus thuringiensis YBT-1518
B	96574781	401798625	AFQ12484.1	RT_G2_intron-GIIM-HNHc	Group II Intron	629		Firmicutes	Bacilli	Bacillus cereus FRI-35
B	18919101	221642309	YP_002533396.1	RT_G2_intron-GIIM-HNHc	Group II Intron	624		Firmicutes	Bacilli	Bacillus cereus Q1	B.c.I6
B	45223831	319766315	YP_004131816.1	RT_G2_intron- -HNHc	Group II Intron	635		Firmicutes	Bacilli	Geobacillus sp. Y412MC52
B	31950623	288561613	YP_003429019.1	RT_G2_intron-GIIM-HNHc	Group II Intron	644		Firmicutes	Bacilli	Bacillus pseudofirmus OF4	B.pf.I4
ML	21060153	29348012	NP_811515.1	RT_G2_intron-GIIM-*	Group II Intron	607	Bacteroidetes/Chlorobi group	Bacteroidetes	Bacteroidia	Bacteroides thetaiotaomicron	B.t.I2	Y
ML	87116544	390422562	AFL77068.1	RT_G2_intron-IM2-HNHc	Group II Intron	605	Bacteroidetes/Chlorobi group	Bacteroidetes	Bacteroidia	Alistipes finegoldii DSM 17242
ML	N/A	46242804	AAS83509.1	RT_G2_intron-GIIM-*	Group II Intron	599	Bacteroidetes/Chlorobi group	Bacteroidetes	Bacteroidia	Bacteroides fragilis	B.fr.I1	Y
ML	46993147	325278963	YP_004251505.1	RT_G2_intron-IM2	Group II Intron	602	Bacteroidetes/Chlorobi group	Bacteroidetes	Bacteroidia	Odoribacter splanchnicus DSM 220712
ML	87116554	390422565	AFL77071.1	RT_G2_intron-IM2-HNHc	Group II Intron	601	Bacteroidetes/Chlorobi group	Bacteroidetes	Bacteroidia	Alistipes finegoldii DSM 17242	Al.sh.I3
ML	42711385	291515690	CBK64900.1	RT_G2_intron-IM2	Group II Intron	489	Bacteroidetes/Chlorobi group	Bacteroidetes	Bacteroidia	Alistipes shahii WAL 8301
ML	19673908	221232061	YP_002511214.1	RT_G2_intron-IM2-HNHc	Group II Intron	603		Firmicutes	Bacilli	Streptococcus pneumoniae ATCC 700669	S.pn.I2
ML	19729760	94995105	YP_603203.1	RT_G2_intron-IM2	Group II Intron	625		Firmicutes	Bacilli	Streptococcus pyogenes MGAS10750	S.py.I1	Y
ML	42835086	295090206	CBK76313.1	RT_G2_intron-IM2	Group II Intron	610		Firmicutes	Clostridia	Clostridium cf. saccharolyticum K10	C.cf.I1
ML	54164737	326943542	AEA19435.1	RT_G2_intron-IM2	Group II Intron	607		Firmicutes	Bacilli	Bacillus thuringiensis serovar chinensis CT-43
ML	18918679	221642101	YP_002533188.1	RT_G2_intron-IM2	Group II Intron	627		Firmicutes	Bacilli	Bacillus cereus Q1	B.c.I7
ML	18911848	222095795	YP_002529852.1	RT_G2_intron-IM2	Group II Intron	607		Firmicutes	Bacilli	Bacillus cereus Q1	B.c.I8
ML	N/A	32140772	AAP70045.1	RT_G2_intron-GIIM-*	Group II Intron	599		Firmicutes	Bacilli	Lactococcus lactis	L.l.I1
ML	47030643	325288264	YP_004264445.1	RT_G2_intron-IM2	Group II Intron	599		Firmicutes	Clostridia	Syntrophobotulus glycolicus DSM 8271
ML	190354377	537635808	AGU83078.1	RT_G2_intron-IM2	Group II Intron	592		Firmicutes	Bacilli	Streptococcus anginosus C238	S.eq.I3
ML	N/A	10956878	NP_049098.1	RT_G2_intron-GIIM-*	Group II Intron	571		Proteobacteria	Alphaproteobacteria	Novosphingobium aromaticivorans	N.a.I2	Y
ML	N/A	10956868	NP_049088.1	RT_G2_intron-GIIM-*	Group II Intron	633		Proteobacteria	Alphaproteobacteria	Novosphingobium aromaticivorans	N.a.I1	Y
ML	87114490	386925749	AFJ48703.1	RT_G2_intron-IM2-HNHc	Group II Intron	576		Proteobacteria	Gammaproteobacteria	Shimwellia blattae DSM 4481 = NBRC 105725	Ci.ro.I2
ML	58846094	351594506	AEQ52843.1	RT_G2_intron-IM2-HNHc	Group II Intron	599		Proteobacteria	Alphaproteobacteria	Pelagibacterium halotolerans B2
A	N/A	384542611	YP_005726673.1	RT_G2_intron-GIIM	Group II Intron	507		Proteobacteria	Gammaproteobacteria	Shigella flexneri 2002017	S.f.I1
A	N/A	10955409	NP_053121.1	RT_G2_intron-GIIM	Group II Intron	502		Proteobacteria	Gammaproteobacteria	Escherichia coli	E.c.I4	Y
A	61475875	369841184	AEX22328.1	RT_G2_intron-GIIM	Group II Intron	448		Proteobacteria	Gammaproteobacteria	Vibrio sp. EJY3
A	20797198	222081524	YP_002540888.1	RT_G2_intron-GIIM	Group II Intron	504		Proteobacteria	Alphaproteobacteria	Agrobacterium radiobacter K84
A	61451050	361052617	AEW04134.1	RT_G2_intron-GIIM	Group II Intron	278		Firmicutes	Clostridia	Sulfobacillus acidophilus DSM 10332
A	61451056	361052619	AEW04136.1	RT_G2_intron	Group II Intron	235		Firmicutes	Clostridia	Sulfobacillus acidophilus DSM 10332
GII Unclassified	115659900	428016684	AFY92778.1	RT_G2_intron-GIIM-HNHc	Group II Intron	554		Cyanobacteria		Chamaesiphon minutus PCC 6605
GII Unclassified	54666312	N/A	N/A	RT_G2_intron-GIIM	Group II Intron	409 (Patric)		Firmicutes	Clostridia	Desulfotomaculum carboxydivorans CO-1-SRB
CRISP-RT1 (G2L2)	23354573	148657122	YP_001277327.1	RT_G2_intron	CRISPR-RT	444		Chloroflexi	Chloroflexi	Roseiflexus sp. RS-1		Y
CRISP-RT1 (G2L2)	N/A	118065097	ZP_01533407.1	RT_G2_intron	CRISPR-RT	447		Chloroflexi	Chloroflexi	Roseiflexus castenholzii DSM 13941		Y
CRISP-RT1 (G2L2)	N/A	76258629	ZP_00766283.1	RT_G2_intron	CRISPR-RT	434		Chloroflexi	Chloroflexi	Chloroflexus aurantiacus J-10-fl		Y
CRISP-RT1 (G2L2)	N/A	113939199	ZP_01425057.1	RT_G2_intron	CRISPR-RT	431		Chloroflexi	Chloroflexi	Herpetosiphon aurantiacus ATCC 23779		Y
GII Unclassified	43053635	309388483	ADO76363.1	RT_G2_intron-GIIM	Group II Intron	389		Firmicutes	Clostridia	Halanaerobium praevalens DSM 2228
GII Unclassified	115343859	433670267	AGB41082.1	RT_G2_intron-GIIM	Group II Intron	387		Firmicutes	Clostridia	Halobacteroides halobius DSM 5150
g6	22670018	188585332	YP_001916877.1	RT_G2_intron-GIIM	Group II Intron	422		Firmicutes	Clostridia	Natranaerobius thermophilus JW/NM-WN-LF	Na.th.I1
g6	38271879	296131786	YP_003639033.1	RT_G2_intron-GIIM	Group II Intron	415		Firmicutes	Clostridia	Thermincola potens JR	Tc.po.I1
g6	22912387	147678803	YP_001213018.1	RT_G2_intron-GIIM	Group II Intron	423		Firmicutes	Clostridia	Pelotomaculum thermopropionicum SI DNA	Pe.th.I1	Y
g6	20869306	158321012	YP_001513519.1	RT_G2_intron-GIIM	Group II Intron	421		Firmicutes	Clostridia	Alkaliphilus oremlandii OhILAs	Al.or.I1
g6	21716433	51246976	YP_066859.1	RT_G2_intron-GIIM	Group II Intron	439		Proteobacteria	Deltaproteobacteria	Desulfotalea psychrophila LSv54	D.p.I1	Y
g6	20872676	196155524	YP_002125013.1	RT_G2_intron-GIIM	Group II Intron	277		Proteobacteria	Gammaproteobacteria	Alteromonas macleodii str. 'Deep ecotype'	Al.ma.I1
g6	20854494	209695513	YP_002263442.1	RT_G2_intron-GIIM	Group II Intron	404		Proteobacteria	Gammaproteobacteria	Aliivibrio salmonicida LFI1238
GII Unclassified	61456050	361054957	AEW06474.1	RT_G2_intron-GIIM	Group II Intron	407		Firmicutes	Clostridia	Sulfobacillus acidophilus DSM 10332
CRIPSR-RT2	115432920	428245769	AFZ11549.1	RT_G2_intron	CRISPR-RT	347		Cyanobacteria		Crinalium epipsammum PCC 9333
CRIPSR-RT2	115605079	427373387	AFY57343.1	RT_G2_intron	CRISPR-RT	320		Cyanobacteria		Rivularia sp. PCC 7116
CRIPSR-RT2	21560796	218442808	YP_002381128.1	RT_G2_intron	CRISPR-RT	309		Cyanobacteria		Cyanothece sp. PCC 7424
G2L(G2L4)	22725026	82702063	YP_411629.1	RT_G2_intron	G2L4	418		Proteobacteria	Betaproteobacteria	Nitrosospira multiformis ATCC 25196		Y
G2L(G2L4)	22599913	217978298	YP_002362445.1	RT_G2_intron	G2L4	442		Proteobacteria	Alphaproteobacteria	Methylocella silvestris BL2
G2L(G2L4)	19979492	71735515	YP_277063.1	RT_G2_intron	G2L4	415		Proteobacteria	Gammaproteobacteria	Pseudomonas syringae pv. phaseolicola 1448A		Y
CRIPSR-RT3	115349142	431828084	AGA89197.1	RT_G2_intron	CRISPR-RT	279		Proteobacteria	Gammaproteobacteria	Thioflavicoccus mobilis 8321
CRIPSR-RT4	42670984	312114615	YP_004012211.1	RT_G2_intron	CRISPR-RT	293		Proteobacteria	Alphaproteobacteria	Rhodomicrobium vannielii ATCC 17100
CRISP- RT5 (G2L1)	20176354	37677204	NP_937600.1	RT_G2_intron-Cas1_I-II-III	CRISPR-RT	690		Proteobacteria	Gammaproteobacteria	Vibrio vulnificus YJ016		Y
CRISPR-RT6 (G2L1)	N/A	68548733	ZP_00588202.1	RT_G2_intron-Cas1_I-II-III	CRISPR-RT	727	Bacteroidetes/Chlorobi group	Chlorobi	Chlorobia	Pelodictyon phaeoclathratiforme BU-1		Y
CRISPR-RT6 (G2L1)	21392578	119357846	YP_912490.1	RT_G2_intron-Cas1_I-II-III	CRISPR-RT	731	Bacteroidetes/Chlorobi group	Chlorobi	Chlorobia	Chlorobium phaeobacteroides DSM 266		Y
CRISPR-RT7 (G2L1)	N/A	91201518	CAJ74578.1	RT_G2_intron	CRISPR-RT	316		Planctomycetes	Planctomycetia	Candidatus Kuenenia stuttgartiensis		Y
CRISPR-RT7 (G2L1)	54439799	328952997	YP_004370331.1	RT_G2_intron	CRISPR-RT	319		Proteobacteria	Deltaproteobacteria	Desulfobacca acetoxidans DSM 11109
DGRs	115549820	413973185	AFW97271.1	RT_Bac_retron_I	DGRs	352		Cyanobacteria		Anabaena sp. 90
DGRs	25518691	119511289	ZP_01630404.1	RT_Bac_retron_I	DGRs	352		Cyanobacteria		Nodularia spumigena CCY9414		Y
DGRs	22780713	17232506	NP_489054.1	RT_Bac_retron_I	DGRs	282		Cyanobacteria		Nostoc sp. PCC 7120 (Anabaena sp. PCC 7120)		Y
DGRs	115507212	427353313	AFY36037.1	RT_Bac_retron_I	DGRs	226		Cyanobacteria		Calothrix sp. PCC 7507
DGRs	25515398	119509703	ZP_01628848.1	RT_Bac_retron_I	DGRs	352		Cyanobacteria		Nodularia spumigena CCY9414		Y
DGRs	27730793	126660098	ZP_01731218.1	RT_Bac_retron_I	DGRs	352		Cyanobacteria		Cyanothece sp. CCY0110		Y
DGRs	N/A	113474819|	P_720880.1	RT_Bac_retron_I	DGRs	288		Cyanobacteria	Oscillatoriophycideae	Trichodesmium erythraeum IMS101		Y
DGRs	27729416	126659397	ZP_01730532.1	RT_G2_intron	DGRs	355		Cyanobacteria		Cyanothece sp. CCY0110		Y
DGRs	115462114	427357240	AFY39963.1	RT_Bac_retron_I	DGRs	356		Cyanobacteria		Leptolyngbya sp. PCC 7376
DGRs	42673013	312115534	YP_004013130.1	RT_Bac_retron_I	DGRs	365		Proteobacteria	Alphaproteobacteria	Rhodomicrobium vannielii ATCC 17100
DGRs	N/A	68551127	ZP_00590553.1	RT_Bac_retron_I	DGRs	343	Bacteroidetes/Chlorobi group	Chlorobi	Chlorobia	Pelodictyon phaeoclathratiforme BU-1		Y
DGRs	21388671	119356297	YP_910941.1	RT_Bac_retron_I	DGRs	343	Bacteroidetes/Chlorobi group	Chlorobi	Chlorobia	Chlorobium phaeobacteroides DSM 266		Y
DGRs	21260775	257093900	YP_003167541.1	RT_Bac_retron_I	DGRs	364		Proteobacteria	Betaproteobacteria	Candidatus Accumulibacter phosphatis clade IIA str. UW-1
DGRs	28534638	151580925	EDN44663.1	RT_G2_intron	DGRs	358	Chlamydiae/Verrucomicrobia group	Verrucomicrobia	Opitutae	Diplosphaera colitermitum TAV2		Y
DGRs	21371133	78189651	YP_379989.1	RT_Bac_retron_I	DGRs	344	Bacteroidetes/Chlorobi group	Chlorobi	Chlorobia	Chlorobium chlorochromatii CaD3		Y
DGRs	N/A	68551181	ZP_00590605.1	RT_Bac_retron_I	DGRs	362	Bacteroidetes/Chlorobi group	Chlorobi	Chlorobia	Pelodictyon phaeoclathratiforme BU-1		Y
DGRs	20526606	42527768	NP_972866.1	RT_Bac_retron_I	DGRs	328		Spirochaetes	Spirochaetales	Treponema denticola ATCC 35405		Y
DGRs	189292173	N/A	N/A	RT_Bac_retron_I	DGRs	334 (Patric)		Proteobacteria	Gammaproteobacteria	Teredinibacter turnerae T8415
DGRs	21262415	257094650	YP_003168291.1	RT_Bac_retron_I	DGRs	343		Proteobacteria	Betaproteobacteria	Candidatus Accumulibacter phosphatis clade IIA str. UW-1
DGRs	N/A	68553139	ZP_00592520.1	RT_Bac_retron_I	DGRs	337	Bacteroidetes/Chlorobi group	Chlorobi	Chlorobia	Prosthecochloris aestuarii DSM 271		Y
DGRs	N/A	150390313	YP_001320362.1	RT_G2_intron	DGRs	360		Firmicutes	Clostridia	Alkaliphilus metalliredigens QYMF		Y
DGRs	21725483	258517326	YP_003193548.1	RT_Bac_retron_I	DGRs	369		Firmicutes	Clostridia	Desulfotomaculum acetoxidans DSM 771
DGRs	N/A	149736339	EDM52225.1	RT_G2_intron	DGRs	404		Firmicutes	Clostridia	Eubacterium ventriosum ATCC 27560		Y
DGRs	N/A	149833092	EDM88174.1	RT_Bac_retron_I	DGRs	379		Firmicutes	Clostridia	Ruminococcus obeum ATCC 29174		Y
DGRs	43173932	291546485	CBL19593.1	RT_G2_intron	DGRs	369		Firmicutes	Clostridia	Ruminococcus sp. SR1/5
DGRs	42983704	291524999	CBK90586.1	RT_G2_intron	DGRs	346		Firmicutes	Clostridia	Eubacterium rectale DSM 17629
DGRs	178964775	523463674	EPR35614.1	RT_G2_intron	DGRs	341		Proteobacteria	Deltaproteobacteria	Desulfovibrio alkalitolerans DSM 16529
DGRs	23317494	209964454	YP_002297369.1	RT_G2_intron	DGRs	356		Proteobacteria	Alphaproteobacteria	Rhodospirillum centenum SW
DGRs	N/A	41179367	NP_958675.1	RT_Bac_retron_I	DGRs	328				Bordetella phage BPP-1		Y
DGRs	23962770	220934786	YP_002513685.1	RT_Bac_retron_I	DGRs	377		Proteobacteria	Gammaproteobacteria	Thioalkalivibrio sulfidophilus HL-EbGr7
DGRs	23160857	146277368	YP_001167527.1	RT_Bac_retron_I	DGRs	366		Proteobacteria	Alphaproteobacteria	Rhodobacter sphaeroides ATCC 17025		Y
DGRs	21728539	134299090	YP_001112586.1	RT_Bac_retron_I	DGRs	342		Firmicutes	Clostridia	Desulfotomaculum reducens MI-1		Y
DGRs	N/A	27311204	NP_758929.1	RT_G2_intron	DGRs	303				Vibrio phage VHML		Y
DGRs	23598705	120599269	YP_963843.1	RT_Bac_retron_I	DGRs	424		Proteobacteria	Gammaproteobacteria	Shewanella sp. W3-18-1		Y
DGRs	42706064	291513637	CBK62847.1	RT_Bac_retron_I	DGRs	336	Bacteroidetes/Chlorobi group	Bacteroidetes	Bacteroidia	Alistipes shahii WAL 8301
DGRs	87116280	390422420	AFL76926.1	RT_Bac_retron_I	DGRs	345	Bacteroidetes/Chlorobi group	Bacteroidetes	Bacteroidia	Alistipes finegoldii DSM 17242
DGRs	42986635	291526343	CBK91930.1	RT_Bac_retron_I	DGRs	416		Firmicutes	Clostridia	Eubacterium rectale DSM 17629
DGRs	22844934	150007547	YP_001302290.1	RT_G2_intron/RT_Bac_retron_I	DGRs	504	Bacteroidetes/Chlorobi group	Bacteroidetes	Bacteroidia	Parabacteroides distasonis ATCC 8503
DGRs	N/A	121528340	ZP_01660954.1	RT_Bac_retron_I	DGRs	393		Proteobacteria	Betaproteobacteria	Ralstonia pickettii 12J		Y
DGRs	19110484	238027140	YP_002911371.1	RT_Bac_retron_I	DGRs	445		Proteobacteria	Betaproteobacteria	Burkholderia glumae BGR1
DGRs	162042828	299067086	CBJ38282.1	RT_Bac_retron_I	DGRs	378		Proteobacteria	Betaproteobacteria	Ralstonia solanacearum CMR15
DGRs	186514316	515455589	EPL03927.1	RT_Bac_retron_I	DGRs	363		Proteobacteria	Gammaproteobacteria	Pseudomonas sp. CF161
DGRs	58533098	340788559	YP_004754024.1	RT_Bac_retron_I	DGRs	463		Proteobacteria	Betaproteobacteria	Collimonas fungivorans Ter331
DGRs	58850249	347538767	YP_004846191.1	RT_Bac_retron_I	DGRs	368		Proteobacteria	Betaproteobacteria	Pseudogulbenkiania sp. NH8B
DGRs	35398478	291612675	YP_003522832.1	RT_Bac_retron_I	DGRs	467		Proteobacteria	Betaproteobacteria	Sideroxydans lithotrophicus ES-1
DGRs	45146078	319764254	YP_004128191.1	RT_Bac_retron_I	DGRs	378		Proteobacteria	Betaproteobacteria	Alicycliphilus denitrificans BC
DGRs	22437255	83310593	YP_420857.1	RT_Bac_retron_I	DGRs	470		Proteobacteria	Alphaproteobacteria	Magnetospirillum magneticum AMB-1		Y
DGRs	22435206	83309559	YP_419823.1	RT_Bac_retron_I	DGRs	463		Proteobacteria	Alphaproteobacteria	Magnetospirillum magneticum AMB-1		Y
DGRs	22310233	148359926	YP_001251133.1	RT_G2_intron	DGRs	399		Proteobacteria	Gammaproteobacteria	Legionella pneumophila str. Corby		Y
DGRs	87072650	390521021	AFL96752.1	RT_Bac_retron_I	DGRs	403	Bacteroidetes/Chlorobi group	Bacteroidetes	Flavobacteriia	Ornithobacterium rhinotracheale DSM 15997
DGRs	87117093	390422834	AFL77340.1	RT_Bac_retron_I	DGRs	426	Bacteroidetes/Chlorobi group	Bacteroidetes	Bacteroidia	Alistipes finegoldii DSM 17242
DGRs	31347616	90580666	ZP_01236470.1	RT_Bac_retron_I	DGRs	399		Proteobacteria	Gammaproteobacteria	Photobacterium angustum S14		Y
DGRs	37178465	126090247	YP_001041702.1	RT_Bac_retron_I	DGRs	434		Proteobacteria	Gammaproteobacteria	Shewanella baltica OS155		Y
DGRs	N/A	118747050	ZP_01594931.1	RT_Bac_retron_I	DGRs	414		Proteobacteria	Deltaproteobacteria	Geobacter lovleyi SZ
DGRs	47031718	325288746	YP_004264927.1	RT_G2_intron	DGRs	388		Firmicutes	Clostridia	Syntrophobotulus glycolicus DSM 8271
DGRs	42754073	295084467	CBK65990.1	RT_Bac_retron_I	DGRs	473	Bacteroidetes/Chlorobi group	Bacteroidetes	Bacteroidia	Bacteroides xylanisolvens XB1A
DGRs	23055237	71065017	YP_263744.1	RT_Bac_retron_I	DGRs	362		Proteobacteria	Gammaproteobacteria	Psychrobacter arcticus 273-4		Y
DGRs	22394887	171058937	YP_001791286.1	RT_G2_intron	DGRs	339		Proteobacteria	Betaproteobacteria	Leptothrix cholodnii SP-6
DGRs	35402002	291614412	YP_003524569.1	RT_Bac_retron_I	DGRs	311		Proteobacteria	Betaproteobacteria	Sideroxydans lithotrophicus ES-1
DGRs	42885534	291522399	CBK80692.1	RT_G2_intron	DGRs	418		Firmicutes	Clostridia	Coprococcus catus GD/7
DGRs	43016558	295105289	CBL02833.1	RT_G2_intron	DGRs	394		Firmicutes	Clostridia	Faecalibacterium prausnitzii SL3/3
DGRs	19469398	153956500	YP_001397265.1	RT_G2_intron-IM2	DGRs	462		Firmicutes	Clostridia	Clostridium kluyveri DSM 555
UG11(G2L-Other)	30460106	149195205	ZP_01872295.1	RT_G2_intron	UG11	377		Proteobacteria	Epsilonproteobacteria	Caminibacter mediatlanticus TB-2		Y
UG2	N/A	149116005	ZP_01842739.1	RT_G2_intron	UG2	427		Proteobacteria	Gammaproteobacteria	Shewanella baltica OS223		Y
UG2	N/A	148871195	EDL70073.1	RT Like	UG2	428		Proteobacteria	Gammaproteobacteria	Vibrio campbellii HY01		Y
UG2	23048520	109898056	YP_661311.1	RT_G2_intron	UG2	429		Proteobacteria	Gammaproteobacteria	Pseudoalteromonas atlantica T6c		Y
UG2	19961819	146281094	YP_001171247.1	RT_G2_intron	UG2	394		Proteobacteria	Gammaproteobacteria	Pseudomonas stutzeri A1501		Y
UG2	38163126	297568986	YP_003690330.1	RT_G2_intron	UG2	425		Proteobacteria	Deltaproteobacteria	Desulfurivibrio alkaliphilus AHT2
UG2	161894677	481063625	AGK00841.1	RT_G2_intron	UG2	436		Proteobacteria	Gammaproteobacteria	Mannheimia haemolytica M42548
UG2	21763641	120586953	YP_961298.1	RT_G2_intron	UG2	427		Proteobacteria	Deltaproteobacteria	Desulfovibrio vulgaris DP4		Y
UG2	115663330	428016804	AFY92898.1	RT_G2_intron	UG2	426		Cyanobacteria		Chamaesiphon minutus PCC 6605
UG2	54172681	336306575	AEI49677.1	RT_G2_intron	UG2	492	Bacteroidetes/Chlorobi group	Bacteroidetes	Cytophagia	Runella slithyformis DSM 19594
UG2	54419991	327404776	YP_004345614.1	RT_G2_intron	UG2	518	Bacteroidetes/Chlorobi group	Bacteroidetes	Flavobacteriia	Fluviicola taffensis DSM 16823
UG2	28416622	91216797	ZP_01253761.1	RT_G2_intron	UG2	527	Bacteroidetes/Chlorobi group	Bacteroidetes	Flavobacteriia	Psychroflexus torquis ATCC 700755		Y
UG2	21899099	146300088	YP_001194679.1	RT_G2_intron	UG2	505	Bacteroidetes/Chlorobi group	Bacteroidetes	Flavobacteriia	Flavobacterium johnsoniae UW101		Y
UG2	28481202	84687336	ZP_01015215.1	RT_G2_intron	UG2	405		Proteobacteria	Alphaproteobacteria	Maritimibacter alkaliphilus HTCC2654		Y
UG2	N/A	146342070	YP_001207118.1	RT_G2_intron	UG2	408		Proteobacteria	Alphaproteobacteria	Bradyrhizobium sp. ORS 278		Y
UG2	23362511	110679506	YP_682513.1	RT_G2_intron	UG2	456		Proteobacteria	Alphaproteobacteria	Roseobacter denitrificans OCh 114		Y
UG2	35505344	294678088	YP_003578703.1	RT_G2_intron	UG2	499		Proteobacteria	Alphaproteobacteria	Rhodobacter capsulatus SB 1003
UG2	42796364	291559439	CBL38239.1	RT_G2_intron	UG2	432		Firmicutes	Clostridia	butyrate-producing bacterium SSC/2
UG2	42185853	301056932	YP_003795143.1	RT_G2_intron	UG2	430		Firmicutes	Bacilli	Bacillus cereus biovar anthracis str. CI
UG2	20326057	46908547	YP_014936.1	RT_G2_intron	UG2	456		Firmicutes	Bacilli	Listeria monocytogenes serotype 4b str. F2365		Y
UG2	21669597	89893427	YP_516914.1	RT_G2_intron	UG2	436		Firmicutes	Clostridia	Desulfitobacterium hafniense Y51		Y
UG2	N/A	120400339	ABM21395.1	RT Like	UG2	441		Firmicutes	Bacilli	Lactobacillus johnsonii		Y
UG2	43034598	295106867	CBL04410.1	RT_G2_intron	UG2	460		Actinobacteria	Actinobacteria	Gordonibacter pamelaeae 7-10-1-b
Unclassified	115583420	428250579	AFZ16538.1	RT_Bac_retron_I	UNC	642		Cyanobacteria		Microcoleus sp. PCC 7113
Unclassified	115662334	428015879	AFY91973.1	RT_Bac_retron_I	UNC	632		Cyanobacteria		Chamaesiphon minutus PCC 6605
UG10 (G2L3)	187071036	519179060	EPM68019.1	RT_Bac_retron_I	UG10 (G2L3)	294		Proteobacteria	Gammaproteobacteria	Pseudomonas syringae pv. theae ICMP 3923
UG10 (G2L3)	186391424	533228977	EQM83695.1	RT_Bac_retron_I	UG10 (G2L3)	454		Proteobacteria	Gammaproteobacteria	Pseudomonas aeruginosa WC55
UG10 (G2L3)	18338818	218703118	YP_002410747.1	RT_G2_intron	UG10 (G2L3)	458		Proteobacteria	Gammaproteobacteria	Escherichia coli IAI39
UG10 (G2L3)	23360423	110678478	YP_681485.1	RT_Bac_retron_I	UG10 (G2L3)	308		Proteobacteria	Alphaproteobacteria	Roseobacter denitrificans OCh 114		Y
UG10 (G2L3)	19336822	91778076	YP_553284.1	RT_Bac_retron_I	UG10 (G2L3)	465		Proteobacteria	Betaproteobacteria	Burkholderia xenovorans LB400		Y
UG10 (G2L3)	N/A	118697871	ZP_01555949.1	RT_Bac_retron_I	UG10 (G2L3)	466		Proteobacteria	Betaproteobacteria	Burkholderia ambifaria MC40-6		Y
UG10 (G2L3)	23100091	190892884	YP_001979426.1	RT_G2_intron	UG10 (G2L3)	438		Proteobacteria	Alphaproteobacteria	Rhizobium etli CIAT 652
UG10 (G2L3)	29700733	153215166	ZP_01949864.1	RT_G2_intron	UG10 (G2L3)	443		Proteobacteria	Gammaproteobacteria	Vibrio cholerae 1587		Y
UG10 (G2L3)	32431149	284035560	YP_003385490.1	RT_G2_intron	UG10 (G2L3)	461	Bacteroidetes/Chlorobi group	Bacteroidetes	Cytophagia	Spirosoma linguale DSM 74
UG10 (G2L3)	21876762	229916566	YP_002885212.1	RT_G2_intron	UG10 (G2L3)	462		Firmicutes	Bacilli	Exiguobacterium sp. AT1b
UG10 (G2L3)	19979494	71737296	YP_277064.1	RT_Bac_retron_I	UG10 (G2L3)	478		Proteobacteria	Gammaproteobacteria	Pseudomonas syringae pv. phaseolicola 1448A
UG10 (G2L3)	N/A	126356707	ZP_01713711.1	RT_Bac_retron_I	UG10 (G2L3)	478		Proteobacteria	Gammaproteobacteria	Pseudomonas putida GB-1		Y
UG10 (G2L3)	22613911	253997204	YP_003049268.1	RT_G2_intron	UG10 (G2L3)	488		Proteobacteria	Betaproteobacteria	Methylotenera mobilis JLW8
UG10 (G2L3)	115520115	428238672	AFZ04462.1	RT_Bac_retron_I	UG10 (G2L3)	513		Cyanobacteria		Calothrix sp. PCC 6303
UG10 (G2L3)	21773733	218886869	YP_002436190.1	RT_G2_intron	UG10 (G2L3)	451		Proteobacteria	Deltaproteobacteria	Desulfovibrio vulgaris str. 'Miyazaki F'
UG10 (G2L3)	21758211	242278827	YP_002990956.1	RT_G2_intron	UG10 (G2L3)	458		Proteobacteria	Deltaproteobacteria	Desulfovibrio salexigens DSM 2638
Unclassified	87213279	389569225	AFK85630.1	AdoMet-RT_Bac_retron_I	UNC	923		Firmicutes	Clostridia	Thermoanaerobacterium saccharolyticum JW/SL-YS485
Unclassified	115351524	431831314	AGA92426.1	RT_G2_intron-GIIM	UNC	432		Proteobacteria	Gammaproteobacteria	Thioflavicoccus mobilis 8321
Unclassified	176420657	N/A	N/A	RT_G2_intron	UNC	398		Proteobacteria	Gammaproteobacteria	Acinetobacter baumannii AB-HKU3-10
Unclassified	189765406	528530522	CCT60821.1	RT_G2_intron	UNC	396		Proteobacteria	Alphaproteobacteria	Acetobacter pasteurianus 386B
UG8	23363003	110679729	YP_682736.1	RT_Bac_retron_I	Abi	645		Proteobacteria	Alphaproteobacteria	Roseobacter denitrificans OCh 114		Y
UG8	18561794	123441512	YP_001005498.1	RT_Bac_retron_I	Abi	668		Proteobacteria	Gammaproteobacteria	Yersinia enterocolitica subsp. enterocolitica 8081		Y
UG8	20477330	50119997	YP_049164.1	RT_Bac_retron_I	Abi	669		Proteobacteria	Gammaproteobacteria	Pectobacterium atrosepticum SCRI1043		Y
UG8	19260795	53718224	YP_107210.1	RT_Bac_retron_I	Abi	690		Proteobacteria	Betaproteobacteria	Burkholderia pseudomallei K96243		Y
UG8	87348283	386271772	AFJ02686.1	RT_Bac_retron_I	Abi	689		Proteobacteria	Gammaproteobacteria	Methylophaga sp. JAM7
UG8	87263722	390527022	AFM02752.1	RT_Bac_retron_I	Abi	773	Bacteroidetes/Chlorobi group	Bacteroidetes	Cytophagia	Flexibacter litoralis DSM 6794
UG8	N/A	151560524	ABS14022.1	RT_Bac_retron_I	Abi	673		Proteobacteria	Alphaproteobacteria	Ochrobactrum anthropi ATCC 49188		Y
Abi K	N/A	32455447	NP_862563.1	RT_Bac_retron_I	Abi	599		Firmicutes	Bacilli	Lactococcus lactis		Y
Abi K	N/A	24636606	BAC22947.1	RT_Bac_retron_I	Abi	610		Firmicutes	Bacilli	Staphylococcus aureus		Y
Abi K	N/A	17227201	NP_478367.1	RT_Bac_retron_I	Abi	590		Firmicutes	Bacilli	Staphylococcus aureus		Y
Unclassified	184283092	529183717	EPZ72367.1	RT_Bac_retron_I	Abi	539		Proteobacteria	Deltaproteobacteria	Helicobacter pylori UM065
UN4	N/A	149114909	ZP_01841658	RT_Bac_retron_I	Abi	527		Proteobacteria	Gammaproteobacteria	Shewanella baltica OS223		Y
UN4	23514755	127512398	YP_001093595.1	RT_Bac_retron_I	Abi	543		Proteobacteria	Gammaproteobacteria	Shewanella loihica PV-4		Y
UN4	N/A	91202364	CAJ75424.1	RT_Bac_retron_I	Abi	488		Planctomycetes	Planctomycetia	Candidatus Kuenenia stuttgartiensis		Y
UN3	N/A	89098464	ZP_01171347.1	RT_Bac_retron_I	Abi	542		Firmicutes	Bacilli	Bacillus sp. NRRL B-14911		Y
UN3	23261698	115525547	YP_782458.1	RT_Bac_retron_I	Abi	617		Proteobacteria	Alphaproteobacteria	Rhodopseudomonas palustris BisA53		Y
UN3	87123886	390419748	AFL80505.1	RT_Bac_retron_I	Abi	539	Bacteroidetes/Chlorobi group	Bacteroidetes	Flavobacteriia	Aequorivita sublithincola DSM 14238
UN3	25470840	89094970	ZP_01167900.1	RT_Bac_retron_I	Abi	528		Proteobacteria	Gammaproteobacteria	Neptuniibacter caesariensis		Y
UN3	22023861	39995659	NP_951610.1	RT_Bac_retron_I	Abi	512		Proteobacteria	Deltaproteobacteria	Geobacter sulfurreducens PCA		Y
UN5	23837820	16329609	NP_440337.1	RT_Bac_retron_I	Abi	508		Cyanobacteria		Synechocystis sp. PCC 6803		Y
UN5	N/A	124120168	EAY38911.1	RT_Bac_retron_I	Abi	521		Proteobacteria	Gammaproteobacteria	Vibrio cholerae MAK 757		Y
Abi-P2	28853504	145632406	ZP_01788141.1	RT_Bac_retron_I	Abi	521		Proteobacteria	Gammaproteobacteria	Haemophilus influenzae 3655		Y
Abi-P2	20432649	188535470	YP_001909267.1	RT_Bac_retron_I	Abi	504		Proteobacteria	Gammaproteobacteria	Erwinia tasmaniensis Et1/99
Abi-P2	115478982	427996238	AFY74933.1	RT_Bac_retron_I	Abi	486		Cyanobacteria		Synechococcus sp. PCC 7502
Abi-P2	32316913	268316967	YP_003290686.1	RT_Bac_retron_I	Abi	505	Bacteroidetes/Chlorobi group	Bacteroidetes	Rhodothermus (genus)	Rhodothermus marinus DSM 4252
Abi-P2	N/A	150378854	ZP_01918051	RT_Bac_retron_I	Abi	499		Proteobacteria	Gammaproteobacteria	Shewanella sediminis HAW-EB3		Y
Abi-P2	67871822	379794585	YP_005324583.1	RT_Bac_retron_I	Abi	508		Firmicutes	Bacilli	Staphylococcus aureus subsp. aureus MSHR1132
Abi-P2	28528681	118587264	ZP_01544691.1	RT_Bac_retron_I	Abi	429		Firmicutes	Bacilli	Oenococcus oeni ATCC BAA-1163		Y
Abi-P2	18196229	110642862	YP_670592.1	RT_Bac_retron_I	Abi	456		Proteobacteria	Gammaproteobacteria	Escherichia coli 536		Y
Abi-P2	20121338	197334826	YP_002156157.1	RT_Bac_retron_I	Abi	508		Proteobacteria	Gammaproteobacteria	Vibrio fischeri MJ11
Abi-P2	N/A	84619238	CAJ43157.1	RT_Bac_retron_I	Abi	544				Enterobacteria phage P2-EC58		Y
Abi-P2	N/A	84619229	CAJ43154.1	RT_Bac_retron_I	Abi	546				Enterobacteria phage P2-EC30		Y
Abi-P2	N/A	133728112	EBA29810.1	RT_Bac_retron_I	Abi	589		Firmicutes	Bacilli	Listeria monocytogenes FSL N1-017		Y
UG7	21674414	89895550	YP_519037.1	RT_Bac_retron_I	Abi*	525		Firmicutes	Clostridia	Desulfitobacterium hafniense Y51		Y
UG7	24052111	21240921	NP_640503.1	RT_Bac_retron_I	Abi*	505		Proteobacteria	Gammaproteobacteria	Xanthomonas axonopodis pv. citri str. 306		Y
UG7	31925946	288942786	YP_003445026.1	RT_Bac_retron_I	Abi*	556		Proteobacteria	Gammaproteobacteria	Allochromatium vinosum DSM 180
UG9	30314152	85708303	ZP_01039369.1	RT_Bac_retron_I	Abi*	562		Proteobacteria	Alphaproteobacteria	Erythrobacter sp. NAP1		Y
UG9	N/A	118739127	ZP_01587199.1	RT_Bac_retron_I	Abi*	524		Proteobacteria	Alphaproteobacteria	Dinoroseobacter shibae DFL 12		Y
UG9	19977907	71734230	YP_276337.1	RT_Bac_retron_I	Abi*	605		Proteobacteria	Gammaproteobacteria	Pseudomonas syringae pv. phaseolicola 1448A		Y
UG9	22952627	121606813	YP_984142.1	RT_Bac_retron_I	Abi*	555		Proteobacteria	Betaproteobacteria	Polaromonas naphthalenivorans CJ2		Y
UN2	27384930	89890656	ZP_01202165.1	RT_Bac_retron_I	Abi*	605	Bacteroidetes/Chlorobi group	Bacteroidetes	Flavobacteriia	Flavobacteria bacterium BBFL7		Y
UN2	23859238	114567587	YP_754741.1	RT_Bac_retron_I	Abi*	605		Firmicutes	Clostridia	Syntrophomonas wolfei subsp. wolfei str. Goettingen G311		Y
Unclassified	42787653	291561321	CBL40120.1	RT_G2_intron	Abi*	400		Firmicutes	Clostridia	butyrate-producing bacterium SS3/4
Unclassified	18848629	218848292	YP_002455118.1	HTH_17	Abi*	170		Firmicutes	Bacilli	Bacillus cereus AH820
UG1	19260769	53718205	YP_107191.1	RT_Bac_retron_I	Abi*	1317		Proteobacteria	Betaproteobacteria	Burkholderia pseudomallei K96243		Y
UG1	87181716	388010353	EIK71540.1	RT_Bac_retron_I	Abi*	1310		Proteobacteria	Gammaproteobacteria	Pseudomonas synxantha BG33R
UG1	23246009	32473346	NP_866340.1	RT_Bac_retron_I	Abi*	1269		Planctomycetes	Planctomycetia	Rhodopirellula baltica SH 1		Y
UG1	19296466	78063598	YP_373506.1	RT_Bac_retron_I	Abi*	1301		Proteobacteria	Betaproteobacteria	Burkholderia lata		Y
UG1	35231169	113866906	YP_725395.1	RT_Bac_retron_I	Abi*	1184		Proteobacteria	Betaproteobacteria	Ralstonia eutropha H16		Y
UG1	31351238	90580000	ZP_01235808.1	RT_Bac_retron_I	Abi*	1234		Proteobacteria	Gammaproteobacteria	Photobacterium angustum S14		Y
UG1	115183372	440051771	AGB81674.1	RT_Bac_retron_I	Abi*	1233		Proteobacteria	Gammaproteobacteria	Serratia marcescens FGI94
UG1	28555863	163748973	ZP_02156224.1	RT_Bac_retron_I	Abi*	1225		Proteobacteria	Gammaproteobacteria	Shewanella benthica KT99		Y
UG1	N/A	37913078	AAR05370.1	RT_Bac_retron_I	Abi*	316		Proteobacteria	Gammaproteobacteria	Aeromonas hydrophila		Y
Unclassified	42441956	307721093	YP_003892233.1	RT_G2_intron-RNAPol ls	Abi*	506		Proteobacteria	Deltaproteobacteria	Sulfurimonas autotrophica DSM 16294
Unclassified	58526013	340785205	YP_004750670.1	RT_G2_intron	Abi*	497		Proteobacteria	Betaproteobacteria	Collimonas fungivorans Ter331
Unclassified	43055415	309389327	ADO77207.1	RT_Bac_retron_I	Abi*	703		Firmicutes	Clostridia	Halanaerobium praevalens DSM 2228
UN1	N/A	52548386	AAU82235.1	RT_Bac_retron_I	Abi*	292		Archaea; environmental samples.		uncultured archaeon GZfos12E2		Y
UN1	21207177	148254613	YP_001239198.1	RT_Bac_retron_I	Abi*	589		Proteobacteria	Alphaproteobacteria	Bradyrhizobium sp. BTAi1		Y
UG4	N/A	118066942	ZP_01535200.1	RT Like	UG4	325		Proteobacteria	Gammaproteobacteria	Serratia proteamaculans 568		Y
UG4	25934621	119476243	ZP_01616594.1	RT_G2_intron	UG4	347		Proteobacteria	Gammaproteobacteria	marine gamma proteobacterium HTCC2143		Y
UG4	N/A	151571856	EDN37510.1	RT_G2_intron	UG4	344		Proteobacteria	Gammaproteobacteria	Francisella novicida GA99-3548		Y
Unclassified	19201997	N/A	Pseudogene	RT_G2_intron-GIIM	UNC	202 (Patric)		Proteobacteria	Betaproteobacteria	Burkholderia phymatum STM815
Unclassified	35291935	289165219	YP_003455357.1	RT_G2_intron	UNC	308		Proteobacteria	Gammaproteobacteria	Legionella longbeachae NSW150
UG3	N/A	53718225	YP_107211.1	RT_Bac_retron_I	UG3	444		Proteobacteria	Betaproteobacteria	Burkholderia pseudomallei K96243		Y
UG3	87348281	386271771	AFJ02685.1	RT_Bac_retron_I	UG3	448		Proteobacteria	Gammaproteobacteria	Methylophaga sp. JAM7
UG3	87263720	390527021	AFM02751.1	RT_Bac_retron_I	UG3	501	Bacteroidetes/Chlorobi group	Bacteroidetes	Cytophagia	Flexibacter litoralis DSM 6794
UG3	45429733	315180959	ADT87873.1	RT_Bac_retron_I	UG3	450		Proteobacteria	Gammaproteobacteria	Vibrio furnissii NCTC 11218
UG3	42313451	307129306	YP_003881322.1	RT_Bac_retron_I	UG3	447		Proteobacteria	Gammaproteobacteria	Dickeya dadantii 3937
UG3	18561792	123441511	YP_001005497.1	RT_Bac_retron_I	UG3	406		Proteobacteria	Gammaproteobacteria	Yersinia enterocolitica subsp. enterocolitica 8081		Y
UG3	189841748	521352506	AGQ03690.1	RT_Bac_retron_I	UG3	411		Proteobacteria	Gammaproteobacteria	Alteromonas macleodii str. 'Ionian Sea UM4b'
UG3	N/A	151560523	ABS14021.1	RT_Bac_retron_I	UG3	424		Proteobacteria	Alphaproteobacteria	Ochrobactrum anthropi ATCC 49188		Y
UG3	20477328	50119996	YP_049163.1	RT_Bac_retron_I	UG3	423		Proteobacteria	Gammaproteobacteria	Pectobacterium atrosepticum SCRI1043		Y
UG3	32374434	194734433	YP_002115721.1	RT_G2_intron	UG3	424		Proteobacteria	Gammaproteobacteria	Salmonella enterica subsp. enterica serovar Schwarzengrund
UG3	87389803	387996741	EIK58071.1	RT_Bac_retron_I	UG3	421		Proteobacteria	Gammaproteobacteria	Pseudomonas fluorescens Q8r1-96
UG3	23842336	16331604	NP_442332.1	RT_Bac_retron_I	UG3	521		Cyanobacteria		Synechocystis sp. PCC 6803		Y
UG3	115471181	427375988	AFY59940.1	RT_Bac_retron_I	UG3	513		Cyanobacteria		Synechococcus sp. PCC 6312
UG3	23363005	110679730	YP_682737.1	RT_Bac_retron_I	UG3	426		Proteobacteria	Alphaproteobacteria	Roseobacter denitrificans OCh 114		Y
Retrons	23988607	113475791	YP_721852.1	RT_Bac_retron_II	Retrons	482		Cyanobacteria		Trichodesmium erythraeum IMS101
Retrons	115666271	428020185	AFY96279.1	RT_Bac_retron_II	Retrons	471		Cyanobacteria		Chamaesiphon minutus PCC 6605
Retrons	22752516	186680935	YP_001864131.1	RT_Bac_retron_II	Retrons	361		Cyanobacteria		Nostoc punctiforme PCC 73102
Retrons	87270320	390530084	AFM05814.1	RT_Bac_retron_II	Retrons	532	Bacteroidetes/Chlorobi group	Bacteroidetes	Cytophagia	Flexibacter litoralis DSM 6794
Retrons	N/A	17530191	AAL40743.1	RT_Bac_retron_II	Retrons	514		Proteobacteria	Deltaproteobacteria	Nannocystis exedens		Y
Retrons	22088430	83646667	YP_435102.1	RT_Bac_retron_II-YqfQ	Retrons	587		Proteobacteria	Gammaproteobacteria	Hahella chejuensis KCTC 2396		Y
Retrons	22548316	220923061	YP_002498363.1	RT_Bac_retron_II	Retrons	598		Proteobacteria	Alphaproteobacteria	Methylobacterium nodulans ORS 2060
Retrons	38557187	115376572	ZP_01463804.1	RT_Bac_retron_II	Retrons	480		Proteobacteria	Deltaproteobacteria	Stigmatella aurantiaca DW4/3-1		Y
Retrons	22642861	108758657	YP_628423.1	RT_Bac_retron_II	Retrons	485		Proteobacteria	Deltaproteobacteria	Myxococcus xanthus DK 1622		Y
Retrons	32192806	262194803	YP_003266012.1	RT_Bac_retron_II	Retrons	449		Proteobacteria	Deltaproteobacteria	Haliangium ochraceum DSM 14365
Retrons	19396752	187933781	YP_001886156.1	RT_Bac_retron_II	Retrons	492		Firmicutes	Clostridia	Clostridium botulinum B str. Eklund 17B
Retrons	19511877	28211545	NP_782489.1	RT_Bac_retron_II	Retrons	385		Firmicutes	Clostridia	Clostridium tetani E88		Y
Retrons	23027867	33240062	NP_875004.1	RpoD-RT_Bac_retron_II	Retrons	472		Cyanobacteria		Prochlorococcus marinus subsp. marinus str. CCMP1375		Y
Retrons	23006148	78779534	YP_397646.1	RT_Bac_retron_II	Retrons	482		Cyanobacteria		Prochlorococcus marinus str. MIT 9312
Retrons	23418760	134102161	YP_001107822.1	RT_Bac_retron_II	Retrons	432		Actinobacteria	Actinobacteria	Saccharopolyspora erythraea NRRL 2338		Y
Retrons	161717503	505813481	AGM03404.1	RT_Bac_retron_II	Retrons	341		Actinobacteria	Actinobacteria	Amycolatopsis orientalis HCCB10007
Retrons	54397388	331696752	YP_004332991.1	RT_Bac_retron_II	Retrons	412		Actinobacteria	Actinobacteria	Pseudonocardia dioxanivorans CB1190
Retrons	191810597	378720253	YP_005285142.1	RT_Bac_retron_II	Retrons	429		Actinobacteria	Actinobacteria	Gordonia polyisoprenivorans VH2
Retrons	96825515	403645808	AFR49048.1	RT_Bac_retron_II	Retrons	469		Actinobacteria	Actinobacteria	Gordonia sp. KTR9
Retrons	22653979	108757904	YP_633868.1	RT_Bac_retron_II	Retrons	348		Proteobacteria	Deltaproteobacteria	Myxococcus xanthus DK 1622		Y
Retrons	19209845	187922052	YP_001893694.1	RT_Bac_retron_II	Retrons	451		Proteobacteria	Betaproteobacteria	Burkholderia phytofirmans PsJN
Retrons	19085378	197294969	YP_002153510.1	RT_Bac_retron_II	Retrons	479		Proteobacteria	Betaproteobacteria	Burkholderia cenocepacia J2315
Retrons	45389180	319792281	YP_004153921.1	RT_Bac_retron_II	Retrons	462		Proteobacteria	Betaproteobacteria	Variovorax paradoxus EPS
Retrons	22093614	83649357	YP_437792.1	RT_Bac_retron_II	Retrons	444		Proteobacteria	Gammaproteobacteria	Hahella chejuensis KCTC 2396		Y
Retrons	N/A	134078	P23070.1	RT_Bac_retron_II	Retrons	320		Proteobacteria	Gammaproteobacteria	Escherichia coli		Y
Retrons	20708600	184160015	YP_001840884.1	RT_Bac_retron_II	Retrons	292		Proteobacteria	Gammaproteobacteria	Acinetobacter baumannii ACICU
Retrons	182730028	537064162	ERE33866.1	RT_Bac_retron_II	Retrons	298		Proteobacteria	Gammaproteobacteria	Escherichia coli Tx1686
Retrons	32326467	62181269	YP_217686.1	RT_Bac_retron_II	Retrons	319		Proteobacteria	Gammaproteobacteria	Salmonella enterica subsp. enterica serovar Choleraesuis str.		Y
Retrons	17969030	N/A	N/A	RT_Bac_retron_II	Retrons	215 (Patric)		Proteobacteria	Gammaproteobacteria	Francisella tularensis subsp. tularensis WY96-3418
Retrons	43009263	295102072	CBK99617.1	RT_Bac_retron_II	Retrons	308		Firmicutes	Clostridia	Faecalibacterium prausnitzii L2-6
Retrons	43032562	295106163	CBL03706.1	RT_Bac_retron_II	Retrons	307		Actinobacteria	Actinobacteria	Gordonibacter pamelaeae 7-10-1-b
Retrons	67759973	378767804	YP_005196274.1	RT_Bac_retron_II	Retrons	302		Proteobacteria	Gammaproteobacteria	Pantoea ananatis LMG 5342
Retrons	180865020	535049276	EQR96236.1	RT_Bac_retron_II	Retrons	257		Proteobacteria	Gammaproteobacteria	Escherichia coli HVH 139 (4-3192644)
Retrons	42745249	301162186	CBW21731.1	RT_Bac_retron_II	Retrons	285	Bacteroidetes/Chlorobi group	Bacteroidetes	Bacteroidia	Bacteroides fragilis 638R
Retrons	21040698	60681593	YP_211737.1	RT_Bac_retron_II	Retrons	282	Bacteroidetes/Chlorobi group	Bacteroidetes	Bacteroidia	Bacteroides fragilis NCTC 9343		Y
Retrons	42429773	302344791	YP_003813144.1	RT_Bac_retron_II	Retrons	441	Bacteroidetes/Chlorobi group	Bacteroidetes	Bacteroidia	Prevotella melaninogenica ATCC 25845
Retrons	54406438	327312771	YP_004328208.1	RT_Bac_retron_II	Retrons	440	Bacteroidetes/Chlorobi group	Bacteroidetes	Bacteroidia	Prevotella denticola F0289
Retrons	22912385	147678802	YP_001213017.1	RT_Bac_retron_II	Retrons	430		Firmicutes	Clostridia	Pelotomaculum thermopropionicum SI		Y
Retrons	61385079	371587847	AEX51577.1	RT_Bac_retron_II	Retrons	613		Proteobacteria	Gammaproteobacteria	Rahnella aquatilis CIP 78.65 = ATCC 33071
Retrons	23598545	120599203	YP_963777.1	RT_Bac_retron_II	Retrons	586		Proteobacteria	Gammaproteobacteria	Shewanella sp. W3-18-1		Y
Retrons	61324279	354988871	AER32995.1	RT_Bac_retron_II	Retrons	572		Proteobacteria	Gammaproteobacteria	Pantoea ananatis PA13
Retrons	58718285	347758827	YP_004866389.1	RT_Bac_retron_II	Retrons	602		Proteobacteria	Alphaproteobacteria	Micavibrio aeruginosavorus ARL-13
Retrons	108026150	395130079	CCD08312.1	RT_Bac_retron_II-Trypsin_2	Retrons	541		Proteobacteria	Gammaproteobacteria	Legionella pneumophila subsp. pneumophila
Retrons	23820590	170079539	YP_001736173.1	RT_Bac_retron_II	Retrons	339		Cyanobacteria		Synechococcus sp. PCC 7002
Retrons	115416315	428257490	AFZ23440.1	RT_Bac_retron_II	Retrons	362		Cyanobacteria		Cylindrospermum stagnale PCC 7417
Retrons	35427561	75909461	YP_323757.1	RT_Bac_retron_II	Retrons	364		Cyanobacteria		Anabaena variabilis ATCC 29413
Retrons	42796352	291559432	CBL38232.1	RT_Bac_retron_II-Trypsin_2	Retrons	549		Firmicutes	Clostridia	butyrate-producing bacterium SSC/2
Retrons	42755620	295085177	CBK66700.1	RT_Bac_retron_II	Retrons	739	Bacteroidetes/Chlorobi group	Bacteroidetes	Bacteroidia	Bacteroides xylanisolvens XB1A
Retrons	124741923	456352697	BAM87142.1	RT_Bac_retron_II-Trypsin_2	Retrons	354		Proteobacteria	Alphaproteobacteria	Bradyrhizobium oligotrophicum S58
Retrons	190416239	537387136	AGU51509.1	RT_Bac_retron_II-Trypsin_2	Retrons	586		Proteobacteria	Deltaproteobacteria	Variovorax paradoxus B4
Retrons	N/A	20090946	NP_617021.1	RT_Bac_retron_II	Retrons	563		Euryarchaeota	Methanomicrobia	Methanosarcina acetivorans C2A		Y
Retrons	58974322	312830557	CBX35399.1	RT_Bac_retron_II	Retrons	239		Firmicutes	Bacilli	Staphylococcus aureus subsp. aureus ECT-R 2
Retrons	186794270	519255434	EPN32446.1	RT_Bac_retron_II	Retrons	388		Proteobacteria	Gammaproteobacteria	Pseudomonas syringae pv. actinidiae ICMP 18883
Retrons	187047349	N/A	N/A	RT_Bac_retron_II	Retrons	388 (Patric)		Proteobacteria	Gammaproteobacteria	Pseudomonas syringae pv. pisi str. PP1
Retrons	186596167	N/A	N/A	RT_Bac_retron_II	Retrons	387 (Patric)		Proteobacteria	Gammaproteobacteria	Pseudomonas syringae CC1416
Retrons	19898038	229589427	YP_002871546.1	RT_Bac_retron_II	Retrons	382		Proteobacteria	Gammaproteobacteria	Pseudomonas fluorescens SBW25
Retrons	182722260	536872072	ERC54366.1	RT_Bac_retron_II	Retrons	381		Proteobacteria	Gammaproteobacteria	Escherichia coli TW07509
Retrons	23503472	167622454	YP_001672748.1	RT_Bac_retron_II	Retrons	284		Proteobacteria	Gammaproteobacteria	Shewanella halifaxensis HAW-EB4
Retrons	23978013	237807480	YP_002891920.1	RT_Bac_retron_II	Retrons	284		Proteobacteria	Gammaproteobacteria	Tolumonas auensis DSM 9187
Retrons	42744943	301162042	CBW21586.1	RT_Bac_retron_II	Retrons	370	Bacteroidetes/Chlorobi group	Bacteroidetes	Bacteroidia	Bacteroides fragilis 638R
Retrons	124818457	451907660	AGF79254.1	RT_Bac_retron_II	Retrons	258		Proteobacteria	Deltaproteobacteria	Desulfocapsa sulfexigens DSM 10523
Retrons	179034165	523471736	EPR43525.1	RT_Bac_retron_II	Retrons	484		Proteobacteria	Deltaproteobacteria	Desulfovibrio sp. X2
Retrons	21794453	242240821	YP_002989002.1	RT_Bac_retron_II	Retrons	332		Proteobacteria	Gammaproteobacteria	Dickeya dadantii Ech703
Retrons	189627687	532380163	EQL86843.1	RT_Bac_retron_II	Retrons	384		Proteobacteria	Gammaproteobacteria	Vibrio parahaemolyticus 10290
Retrons	20112680	59711651	YP_204427.1	RT_Bac_retron_II	Retrons	395		Proteobacteria	Gammaproteobacteria	Vibrio fischeri ES114		Y
Retrons	180089752	N/A	N/A	RT_Bac_retron_II	Retrons	394		Proteobacteria	Gammaproteobacteria	Escherichia coli C295_10
Retrons	23585887	114046012	YP_736562.1	RT_Bac_retron_II	Retrons	400		Proteobacteria	Gammaproteobacteria	Shewanella sp. MR-7
Retrons	181671864	535364833	EQV07026.1	RT_Bac_retron_II	Retrons	393		Proteobacteria	Gammaproteobacteria	Escherichia coli HVH 221 (4-3136817)
Retrons	20514590	37528684	NP_932029.1	RT_Bac_retron_II	Retrons	394		Proteobacteria	Gammaproteobacteria	Photorhabdus luminescens subsp. laumondii TTO1		Y
Retrons	191105765	426277962	EKV55684.1	RT_Bac_retron_II	Retrons	328		Proteobacteria	Gammaproteobacteria	Erwinia amylovora ACW56400
Retrons	58531404	340787770	YP_004753235.1	RT_Bac_retron_II	Retrons	392		Proteobacteria	Betaproteobacteria	Collimonas fungivorans Ter331
Retrons	177021178	530712088	EQC02762.1	RT_Bac_retron_II	Retrons	391		Proteobacteria	Gammaproteobacteria	Aeromonas salmonicida subsp. pectinolytica 34mel
Retrons	54540754	330831612	YP_004394564.1	RT_Bac_retron_II	Retrons	391		Proteobacteria	Gammaproteobacteria	Aeromonas veronii B565
Retrons	86956996	390985318	AFM35311.1	RT_Bac_retron_II	Retrons	392		Proteobacteria	Gammaproteobacteria	Pseudomonas stutzeri CCUG 29243
Retrons	19999333	28871080	NP_793699.1	RT_Bac_retron_II	Retrons	393		Proteobacteria	Gammaproteobacteria	Pseudomonas syringae pv. tomato str. DC3000		Y
Retrons	32277000	261820697	YP_003258803.1	RT_Bac_retron_II	Retrons	323		Proteobacteria	Gammaproteobacteria	Pectobacterium wasabiae WPP163
Retrons	20287556	94310415	YP_583625.1	RT_Bac_retron_II	Retrons	323		Proteobacteria	Betaproteobacteria	Cupriavidus metallidurans CH34
Retrons	19957061	170722761	YP_001750449.1	RT_Bac_retron_II	Retrons	374		Proteobacteria	Gammaproteobacteria	Pseudomonas putida W619
Retrons	125119977	461491110	CCU70786.1	RT_Bac_retron_II	Retrons	300		Proteobacteria	Gammaproteobacteria	Thalassolituus oleivorans MIL-1
Retrons	54728660	333984889	YP_004514099.1	RT_Bac_retron_II	Retrons	333		Proteobacteria	Gammaproteobacteria	Methylomonas methanica MC09
Retrons	21683491	224369018	YP_002603182.1	RT_Bac_retron_II	Retrons	294		Proteobacteria	Deltaproteobacteria	Desulfobacterium autotrophicum HRM2
Retrons	32132182	218551170	YP_002384961.1	RT_Bac_retron_II	Retrons	323		Proteobacteria	Gammaproteobacteria	Escherichia fergusonii ATCC 35469
Retrons	42840291	295092333	CBK78440.1	RT_Bac_retron_II	Retrons	337		Firmicutes	Clostridia	Clostridium cf. saccharolyticum K10
Retrons	61051028	374294662	YP_005044853.1	RT_Bac_retron_II	Retrons	392		Firmicutes	Clostridia	Clostridium clariflavum DSM 19732
Retrons	20075292	229607057	YP_002877705.1	RT_Bac_retron_II	Retrons	323		Proteobacteria	Gammaproteobacteria	Vibrio cholerae MJ-1236
Retrons	45328477	315125644	YP_004067647.1	RT_Bac_retron_II	Retrons	314		Proteobacteria	Gammaproteobacteria	Pseudoalteromonas sp. SM9913
Retrons	36739607	267996132	ACY91017.1	RT_Bac_retron_II	Retrons	311		Proteobacteria	Gammaproteobacteria	Salmonella enterica subsp. enterica serovar Typhimurium str
Retrons	22468281	152996450	YP_001341285.1	RT_Bac_retron_II-SLT_beta	Retrons	310		Proteobacteria	Gammaproteobacteria	Marinomonas sp. MWYL1
Retrons	189991747	540364188	AGV11482.1	RT_Bac_retron_II	Retrons	300		Proteobacteria	Gammaproteobacteria	Haemophilus influenzae KR494
Retrons	20658100	198282433	YP_002218754.1	RT_Bac_retron_II	Retrons	315		Proteobacteria	Gammaproteobacteria	Acidithiobacillus ferrooxidans ATCC 53993
Retrons	54694388	333893194	YP_004467069.1	RT_Bac_retron_II	Retrons	312		Proteobacteria	Gammaproteobacteria	Alteromonas sp. SN2
Retrons	32538707	262395071	YP_003286925.1	RT_Bac_retron_II	Retrons	321		Proteobacteria	Gammaproteobacteria	Vibrio sp. Ex25 (Prj:41601)
Retrons	42737677	301166105	CBW25680.1	RT_Bac_retron_II	Retrons	321		Proteobacteria	Deltaproteobacteria	Bacteriovorax marinus SJ
Retrons	42882548	291521095	CBK79388.1	RT_Bac_retron_II	Retrons	274		Firmicutes	Clostridia	Coprococcus catus GD/7
Retrons	18443875	218705509	YP_002413028.1	RT_Bac_retron_II	Retrons	366		Proteobacteria	Gammaproteobacteria	Escherichia coli UMN026
Retrons	20170334	37679955	NP_934564.1	RT_Bac_retron_II	Retrons	381		Proteobacteria	Gammaproteobacteria	Vibrio vulnificus YJ016		Y
Retrons	23554142	146293707	YP_001184131.1	RT_Bac_retron_II	Retrons	383		Proteobacteria	Gammaproteobacteria	Shewanella putrefaciens CN-32		Y
Retrons	87317163	373944315	AEY65236.1	RT_Bac_retron_II	Retrons	347		Firmicutes	Clostridia	Clostridium sp. BNL1100
Retrons	42840763	295092520	CBK78627.1	RT_Bac_retron_II	Retrons	365		Firmicutes	Clostridia	Clostridium cf. saccharolyticum K10
Retrons	42938822	310765778	ADP10728.1	RT_Bac_retron_II	Retrons	323		Proteobacteria	Gammaproteobacteria	Erwinia sp. Ejp617
Retrons	20519408	197286202	YP_002152074.1	RT_Bac_retron_II	Retrons	317		Proteobacteria	Gammaproteobacteria	Proteus mirabilis HI4320
Retrons	21792235	242239795	YP_002987976.1	RT_Bac_retron_II	Retrons	316		Proteobacteria	Gammaproteobacteria	Dickeya dadantii Ech703
Unclassified	61057433	374297410	YP_005047601.1	RT_G2_intron	UNC	408		Firmicutes	Clostridia	Clostridium clariflavum DSM 19732
UG5	22313577	54293035	YP_125450.1	RT_Bac_retron_I-RE_AlwI-Nitrilase	UG5	1039		Proteobacteria	Gammaproteobacteria	Legionella pneumophila str. Lens		Y
UG5	23585543	114045853	YP_736403.1	RT_Bac_retron_I-Nitrilase	UG5	1067		Proteobacteria	Gammaproteobacteria	Shewanella sp. MR-7		Y
UG5	23473381	160876603	YP_001555919.1	RT_Bac_retron_I	UG5	1002		Proteobacteria	Gammaproteobacteria	Shewanella baltica OS195		Y
UG5	42358657	300309352	YP_003773444.1	RT_Bac_retron_I	UG5	1022		Proteobacteria	Betaproteobacteria	Herbaspirillum seropedicae SmR1
UG5	30960219	149369910	ZP_01889761.1	RT_Bac_retron_I	UG5	997	Bacteroidetes/Chlorobi group	Bacteroidetes	environmental samples	unidentified eubacterium SCB49		Y
UG5	21043284	60682764	YP_212908.1	RT_Bac_retron_I	UG5	1000	Bacteroidetes/Chlorobi group	Bacteroidetes	Bacteroidia	Bacteroides fragilis NCTC 9343		Y
UG5	30687193	160944232	ZP_02091461.1	RT_Bac_retron_I-Nitrilase	UG5	1051		Firmicutes	Clostridia	Faecalibacterium prausnitzii M21/2		Y
UG5	N/A	163723024	ZP_02130561.1	RT_Bac_retron_I-Nitrilase	UG5	969		Proteobacteria	Deltaproteobacteria	Desulfatibacillum alkenivorans AK-01		Y
UG5	N/A	124485751	YP_001030367.1	RT Like-Nitrilase	UG5	959		Euryarchaeota	Methanomicrobia	Methanocorpusculum labreanum Z		Y
UG6	N/A	69935276	ZP_00630256.1	RT_Bac_retron_I	UG6	1062		Proteobacteria	Alphaproteobacteria	Paracoccus denitrificans PD1222		Y
UG6	115125822	429552296	AGA07305.1	RT_Bac_retron_I	UG6	569		Proteobacteria	Alphaproteobacteria	Sinorhizobium meliloti GR4
UG6	21391702	119357506	YP_912150.1	RT_Bac_retron_I	UG6	1081	Bacteroidetes/Chlorobi group	Chlorobi	Chlorobia	Chlorobium phaeobacteroides DSM 266		Y
UG6	N/A	33595199	NP_882842.1	RT_Bac_retron_I	UG6	448		Proteobacteria	Betaproteobacteria	Bordetella parapertussis 12822		Y
